# Supplementary material for: Metabolic signatures in human follicular fluid identify lysophosphatidylcholine as a predictor of follicular development
Source: Commun Biol. 2022 Jul 29;5:763. doi: 10.1038/s42003-022-03710-4 (PMC9334733; doi:10.1038/s42003-022-03710-4)
Supplement: Supplementary file 4 — Supplementary Data 1 [file 42003_2022_3710_MOESM4_ESM.xlsx]

## Sheet: Sheet1
Compounds	Min of L	Max of L	Average of L	Standard deviation of L	Min of S	Max of S	Average of S	Standard deviation of S	Precursor	L1	L2	L3	L4	L5	L6	L7	L8	L9	L10	L11	L12	L13	L14	L15	L16	L17	L18	L19	L20	L21	L22	L23	L24	L25	L26	S1	S2	S3	S4	S5	S6	S7	S8	S9	S10	S11	S12	S13	S14
L-Aspartic Acid	28904	140430	61748.1	26224	44575	144560	82238.2	27850.6	132	45138	82260	36728	55220	40277	35401	68517	109050	140430	43882	44566	62142	52025	102460	58741	70326	95579	54715	79530	46994	47589	52200	60789	28904	54745	37243	49218	88966	58087	62422	50998	60368	44575	87755	72029	73069	97940	73474	143730	144560
L-Glutamic Acid	806210	2676900	1.25442e+06	409260	760120	1929300	1.38621e+06	359586	146.1	875340	1097400	1164000	1076100	877150	1566700	1090700	1467800	1715900	1017500	1045300	1170400	1194500	1292000	915160	1081000	2676900	1366200	2059200	1181700	1006800	946910	1388900	806210	1525100	1010000	1115900	1859200	1452200	905160	770140	1344300	1204700	1332400	1318800	1048200	1206500	1678000	1686700	1546100
L-Phenylalanine	15824000	24012000	1.8388e+07	1.99192e+06	14904000	25037000	1.96768e+07	2.47901e+06	164.1	18304000	19227000	15824000	18098000	22091000	21507000	16006000	24012000	19008000	16411000	16599000	16880000	18468000	16365000	18675000	17130000	17521000	16940000	18317000	18073000	20173000	17430000	17803000	18250000	17799000	21178000	17565000	19002000	16686000	17297000	18844000	23534000	15929000	25037000	19775000	14904000	19155000	20866000	20327000	21229000
L-Pyroglutamic Acid	23700	57165	39776.5	7362.14	37020	123490	53243.4	16676.9	128	39055	37798	36202	45562	34698	48432	38558	35970	48527	37129	29348	47223	35204	41369	44897	45431	38652	23700	40704	28597	35299	47079	34925	57165	35478	47188	48151	43047	48598	51270	40500	57562	48826	55045	44202	65806	37089	67184	49250	63929
L-Serine	67700	244940	151623	43705.5	52140	308690	151252	53599.9	104	67700	150010	183290	142050	104690	140970	165820	164680	144370	166570	140450	140150	151670	174160	229250	192360	156210	200240	90354	97273	123160	220070	146960	106740	98068	244940	52140	87524	160880	103010	117640	151670	137820	174070	138340	116940	161920	160310	118340	212070
Allantoin	395830	604340	466603	57654.1	315000	518970	447963	55501.5	157	407930	466020	407520	552490	437490	447900	423520	457590	415690	409480	516120	476210	604340	423950	425840	560280	395830	525100	426840	407160	543210	529670	454770	483650	499750	433330	437670	465510	445950	469660	487350	371580	500280	444630	452810	514160	367270	446400	377340	493270
Hexanoyl Glycine	4248.7	23448	11587.3	5550.18	3852.6	24161	10439.5	4529.28	172.1	6795.2	11653	10736	8665.1	17776	7577.4	7231.6	17703	7182.4	8906	13210	6280.8	19694	11363	23448	6926.8	16146	10831	4248.7	8228.7	23045	6749.5	20127	7414.2	10823	8508.5	6514.4	8248.2	8938.2	7341.9	9504	8150.8	7383.9	16635	3852.6	9740.2	14348	8646.4	19365	8064.5
L-Asparagine Anhydrous	109930	247380	151398	32225.6	111950	248800	156834	29172.7	131.1	133910	155160	131380	184360	123470	167900	109930	135720	178150	153240	161340	117960	136330	177100	164180	196240	132050	196060	111470	125000	114800	156020	160820	141970	124410	247380	163170	152850	147260	172090	127660	141280	111950	172540	160220	128510	163270	144280	125470	169450
L-Cysteine	53093	162740	89213.8	30185	47233	174020	85048.5	27169.2	120	88941	86531	53093	135010	61423	64453	130990	119270	162740	137340	77258	70183	79517	76021	99368	70151	78412	75541	57478	78988	70149	69096	56240	133860	70647	116860	79768	101970	85554	72084	64362	85802	69428	174020	82749	53252	70408	108300	67263	86324
L-Glutamine	718380	1628800	1.24627e+06	236308	887030	1728100	1.23994e+06	223501	145.1	876570	1379600	1145300	1389100	933310	1308900	1369000	1327700	1425400	1106300	1142000	1132100	1308200	1306700	1531100	1453300	1452300	1490800	1152300	1194700	910020	1624100	1110000	986960	718380	1628800	887030	1132300	1161300	1006100	1124900	1156000	1258600	1613500	1268700	955100	1220800	1188600	921440	1486100
N6-Acetyl-L-Lysine	16698	61785	34672.2	11220.7	19039	74809	37002.7	13862.5	187.2	20104	36831	26488	30091	42296	23344	28174	43695	23314	50113	39536	49049	44770	35130	30443	53224	23585	61785	38539	38161	31070	29216	16698	23941	37132	24748	19039	47284	43163	22312	40465	23641	24066	54089	35704	45394	37906	46817	24619	32617
N-Acetylaspartate	18625	53745	34868.4	9440.39	11296	53456	34323	11111.9	174	24084	31765	19948	31642	19656	35418	34297	41001	32779	18625	27789	39867	45969	51122	47365	40475	33248	42198	44272	24857	29002	33431	29608	35682	38734	53745	42797	42677	35160	24405	11296	48506	27139	39954	34965	42914	32919	33880	45667	28825
N-Acetyl-L-Glutamic Acid	71135	191840	122738	33425.9	71894	273630	142603	48739.8	188.1	96507	86034	117420	116230	172990	123600	134830	144370	182440	92763	78693	144590	120190	141280	109100	168660	157840	79621	129740	71135	129270	88725	120130	191840	94407	98788	102410	134630	111140	115690	82255	187190	141630	216060	98938	87868	158030	223290	168740	165420
N-Acetyl-L-Leucine	25229	58021	37276.9	8612.94	17932	56738	35608.3	9298.2	172.1	37322	35369	29149	32144	27757	41774	37257	48795	49673	25844	38254	25229	41894	58021	35825	36396	51836	40231	41416	25915	29763	47200	34627	29569	30820	37120	32782	40727	28900	28733	22478	47738	36982	42702	45589	27346	37440	38903	35954	56738
N-Acetylneuraminic Acid	2347.3	5855	3983.57	850.711	1885.7	6883.8	4457.52	1172.07	308.1	3602.1	3266.8	3541.1	2347.3	5396	3990.5	3231.8	2739.1	3148.7	3340.1	3752.4	5266.2	4444	4447.8	5855	3900.7	4548.9	3562.1	4203.6	5399.4	3602.9	3934.7	4276.2	3552	4704.5	3518.8	3594.7	2786.3	4387.9	6883.8	4693.9	3842	5567.1	1885.7	4006.9	5564.3	3573.1	3417.8	4681.8	4262.4
N-Isovaleroylglycine	4040.8	23877	9559.43	6079.74	3487.3	30557	12213.4	8465.55	158.1	9673.6	5422.4	23877	9	4877.9	6816.6	5604.4	8832.7	4320	8118.8	10897	9	4040.8	11215	17393	9778.9	15636	8173.8	4684.5	22747	8612	5472.8	16065	12431	15930	7907.1	9708.1	8934.4	24686	9	4662.5	9161.1	9	9477.7	7281.7	9106.3	14036	3854.3	8113	13340
N-Phenylacetylglycine	1582.4	49541	5636.6	9749.76	1057.3	63014	5811.88	12682.4	192.1	4429.1	9	3987.8	9	9	2398.3	1582.4	4154.1	1968.5	2266.5	9	9	8245.6	6463.4	17087	1607.8	4654.6	5728.7	5837.2	49541	4024.4	7543.7	7222.7	9	7745.9	9	6124.4	9	5455.2	2426.8	9	9	2789.5	9	9	9	9	9	14966	5854.5
N-Propionylglycine	5620.8	29835	16497.3	7094.35	6258.7	36147	17001.8	7616.4	130.1	8774	9411.2	20128	5620.8	13624	22708	11519	19212	10459	16229	14540	20883	6825.1	23216	29835	20575	22688	28311	10354	18092	14208	12325	26783	7420.1	10055	25134	12306	8807.8	23834	11785	11904	14820	13625	14867	14094	15236	12424	12989	6258.7	36147
O-Phospho-L-Serine	430450	853660	648823	126335	408430	911410	686793	130627	184.1	430450	771830	439910	615820	546820	793540	682980	690970	808960	597100	635410	488030	830100	706750	601780	707430	747370	796210	727560	441820	721280	554250	561620	542630	853660	575110	408430	688390	504200	675980	675630	812990	606270	551480	906260	676580	753350	492340	799240	860260
Phenylacetyl-L-Glutamine	1375100	21202000	7.02646e+06	5.08222e+06	1281900	22435000	6.50827e+06	5.32016e+06	263.1	16181000	6847200	12879000	7978200	10590000	1685500	1375100	2636600	4670800	2735900	3805600	4784100	1381900	14361000	6452700	10912000	4431900	10680000	4397800	3191700	6024100	21202000	5059500	4949700	11312000	2162600	14792000	6666200	12075000	6741500	5751700	1770200	1496400	1704000	3486500	2099800	3669100	5891000	1281900	18633000
S-(5-Adenosy)-L-Homocysteine	11678	77221	30826.8	12734.2	24757	180200	49591.2	31508.3	383	29531	27552	35187	24422	22007	19195	33847	42596	54004	11678	28091	25159	26152	77221	25651	35437	18993	42440	32707	21629	30666	25988	25180	29671	31566	24928	36602	68298	39703	27580	29209	60951	38944	37850	40908	24757	46337	32273	59281	180200
Benzoic Acid	528070	5429100	1.40187e+06	1.08544e+06	505780	1663300	890772	330643	121	1342400	1152200	1321300	1911200	5429100	1005900	2066100	3706400	1093900	2701500	600030	1468600	938160	1065700	676330	650360	1204600	528070	955570	599470	840670	722660	772360	1428000	831650	1436300	719620	854780	704700	650490	886210	1000500	1104800	633400	645840	1652700	899790	505780	847710	697290
(3,4-Dimethoxyphenyl) Acetic Acid	25951	93481	69575.3	18993.5	31255	160420	65375.2	26350.9	195.1	60989	88477	25951	78387	77558	67487	72472	78387	50447	93304	93481	58900	76485	44663	92646	77979	69260	92951	60498	79163	77621	51434	93052	49296	67013	31056	58345	58846	32481	51314	78201	31255	85050	81613	56518	160420	36774	64572	78302	93990
2-Methoxybenzoic Acid	3349.8	9073.7	3928.85	2473.41	3594.5	13189	5501.2	2117.25	151.1	4200.1	9	4936.2	9	4826.8	3652	9	5544.6	6139.9	5346.7	6725.3	4423.4	4106.7	5933.7	9073.7	4816	9	3986.4	9	6179.2	3349.8	4764.5	5541.7	9	4966.5	3582.8	5706.5	6442.6	6683	4795.8	4207.9	3654.2	4279	6790.8	6499	3594.5	4734.9	6365.3	6231.4	5546.6
3-(4-Hydroxyphenyl)-Propionic Acid	40391	351710	118016	67657.2	48371	436600	130438	88310.8	165.1	56344	65871	40391	273940	60228	193780	100910	92667	161170	351710	124620	87372	68928	104340	144180	106710	132030	90288	85862	96683	92678	148160	84038	86692	123680	95154	54236	59939	48371	287680	62282	205260	169120	131540	252280	436600	127190	71423	65615	187980
P–Hydroxyphenyl Acetic Acid	10931	68223	22334.9	12118.7	10685	42613	20684.7	8936.65	151	22102	28076	17530	17896	20068	14954	13374	16049	17775	19687	68223	14132	11890	13753	40826	23528	22305	18449	18292	17915	39710	29340	14894	17697	31311	10931	19990	21002	26518	21486	20386	10685	12202	14782	13396	25356	42613	9	15720	21427
Taurocholic Acid	72652	5141000	818332	1.0105e+06	51911	4589600	778689	911617	514.3	521270	664810	5141000	242620	927910	176740	292730	80009	1024700	213660	623170	1432400	184800	1332600	1789800	962000	374160	773490	825330	352290	221140	336310	171100	1664900	72652	875040	574030	627440	4589600	397080	603520	165660	365130	59153	940810	220090	552100	1531700	243000	1401100
Hyodeoxycholic Acid	436230	11413000	2.51979e+06	2.55051e+06	445280	12548000	2.43976e+06	2.60214e+06	391.3	1171600	1778000	974680	1069600	5583600	3116400	1345300	3299600	1246700	7225000	3835600	506610	1737000	436230	1024200	1353700	1194500	1001800	1497500	1144600	1713900	11413000	6432900	894830	3007000	1510600	1199800	1533000	945310	886540	3534500	3173100	1147700	3184200	1286000	6241200	3879300	561090	1644700	445280
Glycoursodeoxycholic Acid	1109300	21169000	6.00163e+06	5.06984e+06	1130100	22749000	5.40715e+06	5.06629e+06	448.3	1109300	2442800	4396100	2136600	14134000	4534400	4889200	12761000	6423700	8566300	8520900	1382200	4518000	1510300	3654200	2026300	2294800	3706900	1968600	2607400	6725400	16130000	21169000	4202900	9290200	4942000	1130100	2124800	4572400	1769500	7413600	4655100	3894700	10385000	5817700	7138700	8159000	1773000	4393700	1628600
Glycodeoxycholic Acid	21254000	102030000	5.04005e+07	2.2292e+07	23106000	88250000	4.5439e+07	1.73444e+07	448.3	30956000	37691000	46462000	29896000	102030000	29830000	53766000	99856000	100950000	33875000	25929000	36557000	58363000	29216000	59352000	38660000	35149000	53638000	45106000	21254000	51196000	59811000	54619000	63453000	62838000	49959000	30202000	35242000	48798000	25206000	58640000	31512000	51404000	84910000	88250000	28346000	25235000	43570000	57195000	28259000
Glycocholic Acid	221510	1297100	542818	296708	203200	1392900	497727	289106	464.3	362210	221510	836560	333610	667160	294010	291370	311060	545790	378650	600900	267640	998350	384330	763850	468820	476490	726030	323040	389870	269000	525260	1297100	1271200	377320	732130	348270	203200	752010	331440	403000	298240	291120	255380	450400	298590	670340	331970	1011900	376590
Glycochenodeoxycholic Acid	21242000	97649000	4.87838e+07	2.09505e+07	22628000	84874000	4.41855e+07	1.64663e+07	448.3	30133000	37127000	45606000	29030000	97649000	29735000	52787000	96830000	94315000	33337000	25635000	35750000	56340000	28556000	57122000	37548000	34654000	51782000	44358000	21242000	49643000	57017000	53257000	60551000	59768000	48607000	29545000	34881000	47506000	25237000	56665000	30829000	50481000	81729000	84874000	27519000	25006000	42925000	54956000	28069000
Deoxycholic Acid	969040	22019000	6.17571e+06	4.95144e+06	736690	17368000	5.41637e+06	4.28458e+06	391.3	3477100	1427200	5422200	3353100	8042900	6608700	3152400	22019000	4967500	4394600	2096900	2643600	4022100	1144500	15086000	10085000	5457600	11921000	3979000	969040	9268000	3404700	7976500	2222400	13067000	4360300	3970600	939510	4182100	2935800	5319200	6070800	1725300	17368000	5307700	3208800	1543100	3087500	3087400	736690
Chenodeoxycholic Acid	2459.9	109770	6.08892e+06	4.86961e+06	779450	17515000	5.40182e+06	4.31259e+06	391.3	3508000	1409400	5311900	3289700	7997700	6461600	3119000	22008000	4921900	4456400	2168300	2575800	3945400	1115200	14783000	9992100	5428100	11984000	3935100	969600	9200900	3433000	7937700	2195400	11865000	4299600	3961300	936560	4083500	2872700	5323200	5999200	1685800	17515000	5305900	3174100	1549800	3060600	3137900	779450
4-Methylcatechol	3155.2	47929	14871.2	20295.3	2465.6	140270	16478	26267.7	123.1	19275	13184	8070.1	109770	14515	9082.7	4792.6	6883	26542	7428.7	2459.9	4529.2	6235.9	17090	15567	8148.9	5007.2	14680	18568	20240	7254.2	17966	6843.4	7981.9	4875	9660.4	13422	8738.6	8770.8	140270	11168	13264	10531	4886.7	33220	7945.9	5809.5	8806.5	6580.2	19706
Dulcitol	16031	48229	11015.2	9280.84	2682.2	49221	11704.9	10880.2	181.1	22142	19785	5973.1	10245	6714.7	11260	8584.5	8340.5	8841	4291.2	47929	7552.6	10846	15686	4756.5	16662	7840.3	7594.1	9	11207	5285.5	3155.2	16461	4739.6	4341.4	16153	25295	11702	2682.2	4315.5	9206	14145	8106.1	11840	6239.9	6991.4	49221	9695.3	3686.8	10248
Inositol	9922.8	39831	27709.5	8119.19	21788	60223	34916.4	8037.87	179.2	26653	24599	40696	22696	20751	36208	19716	21906	30065	23058	48229	18273	31967	31241	24457	35307	22153	24428	23872	39488	18789	31085	16031	23434	25635	39710	25222	31333	30985	38654	34360	35470	26706	21788	42747	29408	38179	29583	31265	33546
Protocatechuic Acid	5501.9	1815700	17556.7	11806.1	11708	45498	17261	13139.1	153.1	19989	20076	9	20329	17705	9	20882	9	31032	9922.8	17137	22584	22759	19771	9	21395	9	9	29141	10533	21628	24568	39831	19218	35924	31996	36910	21388	9	14115	19523	9	20058	9	45498	9	9	15165	23729	23418
1,7-Dimethylxanthine	216020	1120700	156330	382373	6238.8	2167900	174408	450111	179.1	9	78935	15532	37234	13789	5779.5	142740	9	9	11514	9	9	720380	10132	184420	276800	9	9	9	561580	9	1815700	9	52279	132170	5501.9	9	64414	18365	29223	8715.1	11496	128330	9	9	10504	9	9	771870	11313
2,6-Dihydroxypurine	9609.5	21654	431545	232214	517600	3181800	1.17387e+06	680546	151	472880	340500	241730	409450	356340	283140	316160	1120700	593790	216020	325420	657830	352110	706000	420810	375130	225780	303260	308940	410630	442290	424920	1078100	324590	240820	272830	570550	668550	532550	842970	1076000	1062600	813810	1291800	870890	844340	1125500	1823100	1369700	2873900
2'-Deoxyuridine	22771	55569	13079.2	3732.33	10091	25163	16320.1	3514.3	227.1	12240	12860	12608	15858	13957	12731	14250	10995	11637	10746	14600	13333	12289	14327	15536	9	17162	15102	17568	11856	10670	21654	9609.5	14846	13199	10416	13592	13410	17182	19923	11382	25163	13001	16817	18650	17235	13729	21104	17338	10091
5-Methyluridine	6210.1	20250	38967.8	7844.25	15818	53845	37270.2	8197.29	257.1	35953	38722	36930	40313	37905	48199	49407	39783	43920	32767	31461	37868	44133	43813	42208	37167	35140	32706	43134	23026	55569	48492	40234	44902	26641	22771	40166	36906	32541	29492	15818	53845	37828	25489	43998	31872	28926	33213	46280	42972
Cytidine-5-Monophosphate	79707	1478500	11569	3477.11	5786	25417	14509.4	4129.68	322	13905	6455.4	8617.9	10944	15326	14574	8133	20250	12718	6210.1	13016	11813	12684	13222	7604.6	6912.9	15206	11350	13380	10837	15367	9143.2	8545.5	14449	7038.9	13092	10096	15592	14114	16963	25417	13034	16031	13367	12577	19841	21211	11461	15039	13257
Guanosine	42571	658130	443087	352906	478430	6691000	1.4233e+06	1.47981e+06	282.1	79707	191500	91805	120430	134100	271310	384480	904090	844140	216150	309060	754660	464300	1478500	80472	419630	180660	509910	491020	241600	733760	323300	1152100	593440	377550	172600	516480	1524100	555730	527830	1055600	1490300	678630	600550	984520	478430	739230	1718300	2336300	5571300
Hypoxanthine	683790	6749800	157007	133241	238930	4096400	853682	780132	135	145190	93891	119950	127440	55200	64483	154910	658130	268310	58297	42571	253030	127210	348650	179260	129020	64576	66077	126840	172450	115930	154030	354090	97773	42788	62084	329370	616540	330740	466940	684550	606760	614740	931370	455010	685680	720560	1441400	1064900	1953700
Inosine	2232	57419	2.21166e+06	1.36692e+06	1696800	85875000	9.19321e+06	1.6346e+07	267.1	1329700	1459100	1224000	1127200	1190900	1211600	2978800	4256200	3795600	1140400	1245800	3542700	2151500	6749800	1132200	2268600	1259000	2279600	2594300	683790	2872400	1857500	3585300	3007100	1463000	1097000	5234900	13570000	2157000	2000400	3632000	9393300	4469400	1717200	3470300	3105800	3849300	17504000	14625000	13674000
Thymidine	112970	178060	24966.8	15388.3	5910.1	74168	25232.9	16571	241.1	45369	2232	15032	10132	27652	21013	8505	48160	9937.6	25335	25323	24383	32215	57419	6725.3	26205	41795	47321	12825	10235	11413	24110	5308.2	34421	41253	34818	41609	6740.7	24069	20141	35350	13663	13282	40537	11949	38983	16413	15655	14333	74168
Epinephrine	30867	68716	149415	14990.2	117550	170910	148105	12345.7	182	132010	163030	146720	158080	166420	148850	151820	157820	154830	174360	137810	140650	147490	128150	112970	149040	151890	152580	178060	126690	147740	140590	158570	140680	147630	170310	133510	162300	141600	153350	164620	149550	148700	154680	144640	147030	154100	170910	117550	137890
L-Thyroxine	66608	281640	48124.7	10968.7	30970	72414	47844.3	11340.4	775.7	54484	40677	34948	30867	59907	58708	41252	36259	32856	36268	54277	51561	63089	47357	37890	68716	37923	60876	42619	63759	54222	54236	45975	40795	59097	42623	50437	40788	54042	55377	72414	35408	57780	35055	39089	56904	31358	33481	42776	44901
Succinic Acid	32665	231150	128679	49820.5	77461	645610	162466	115480	117	138510	106250	97756	84142	101260	116020	88468	102720	281640	106300	97857	138570	108370	245370	110160	125660	81472	127210	182360	66608	202860	95626	140680	145180	128330	126270	98705	158010	77461	104110	132380	178230	80061	173270	121260	154590	129750	132150	404860	645610
A-Ketoglutaric Acid	8459.8	21796	87403.6	36000.7	29414	204270	83277.1	41043.7	145	68329	102580	73189	91229	102150	76530	231150	94456	122800	72381	96808	59864	107080	76326	110020	94321	66025	54454	89072	59520	80057	104730	86208	60746	59804	32665	42081	96610	41087	84694	48833	67603	204270	75988	104960	74495	83845	29414	88435	137500
Pyruvic Acid	533970	864950	14341	3654.02	1805.4	15908	8956.44	3703	87	21796	16214	11174	9119.5	14652	17051	16409	12234	12622	8459.8	17560	11120	12152	18685	11135	16803	16287	20961	12531	14107	17979	12028	13150	10496	18377	9762.9	6316.9	12019	4391.5	11872	7511.3	9355.6	11015	6287.7	8361.1	15908	6168.3	6216.4	7858.8	11906
Tryptamine	7758.4	53243	666067	82133.2	536210	892370	721208	93275.2	159.2	680210	578960	598250	640630	864950	732040	676430	693530	544330	589600	719680	647780	709100	689210	581950	660770	618700	743790	701600	794730	723890	669760	533970	616180	771710	535990	677630	536210	634520	808240	883900	740790	892370	754190	639380	727800	584950	613280	764030	713390
1,5-Anhydro-D-Glucitol	18765	78345	23696.2	14913.8	7850.6	43227	19947.8	10235.6	163.2	9	53243	17635	35754	38981	28242	40178	9	29301	30034	13795	9	48159	12494	25373	18277	18335	9916.8	23687	7758.4	49591	34888	24939	22044	17271	16178	11850	36832	7850.6	19034	9	28746	11588	18197	16602	27794	43227	16814	34422	9611.6
D-Fructose	929480	1328800	44601.4	14760.3	30647	86571	63444	14303.9	179	45737	35333	52135	59727	65259	25865	37559	32340	63209	21958	48253	78345	51090	47722	32621	45014	67784	31823	48350	49128	36434	50458	34926	51039	18765	28762	61923	41986	56299	59838	80975	75169	74096	30647	67012	64705	73448	63233	69969	58936
D-Sucrose	979960	1325800	1.11362e+06	108440	898750	1365700	1.11071e+06	103928	341	1149400	1151400	962910	1208100	1242200	1237400	1224300	1328800	929480	1075000	1084200	1064100	1004600	1061800	1232600	1170300	1079500	975150	1034600	1150000	1231000	968250	948210	1116400	1205000	1119400	1013900	1072000	1182800	1365700	1163100	1119500	1232600	1232600	1180900	1037600	898750	1100500	1188400	1257100
D-Trehalose	3128500	4194900	1.14303e+06	94509.3	1001300	1424000	1.12953e+06	89730.5	341	1139100	1253800	1151600	1232600	1192200	1268200	1220600	1307700	979960	1084500	1092000	1115800	1325800	1086100	1179100	1229800	1106300	1036700	1005500	1101200	1195400	1029200	1029400	1154200	1161300	1040700	1001300	1093900	1147300	1424000	1164400	1219400	1154700	1125500	1065400	1150100	1034600	1176900	1083400	1300000
D-Erythronolactone	36810	193010	3.46257e+06	286796	2922800	4135200	3.50407e+06	310234	117	3777700	3401300	3233100	3276900	4165900	3541400	3391100	3789500	3426700	3201500	3144100	3372100	3438600	3314200	3668500	3474700	3554500	3315500	3128500	3182400	4194900	3509300	3158500	3603400	3631100	3131400	3294300	3618600	3655100	4135200	3552100	4042600	3827600	3629500	3697400	3698100	3036100	3334700	3643500	3407200
L-Fucose	22309	139260	86745.3	42945.1	31593	173290	72534.9	36231.8	163	38518	119630	42856	129880	174700	56176	112060	114450	54042	98936	98174	47934	193010	60733	93714	87764	45270	38518	77358	36810	141680	124410	91134	47814	79176	50631	50757	92398	42125	63132	34855	65418	77113	56587	59362	113540	173290	70221	145240	69239
L-Rhamnose	14774	46890	62226.5	29735.8	16394	154850	53162.4	30055.5	163	31657	98051	25814	82319	87182	34930	79605	79309	48024	59177	62060	38317	139260	39191	65938	55643	33828	42596	57669	22309	114650	101380	80467	38310	67502	32700	22866	76843	17692	42353	16394	58672	56954	41489	41569	67053	154850	47711	75715	39478
D-Glucoronic Acid	7715.9	29411	28838	8608.25	25025	56827	41063.2	8049.11	193.1	22153	19693	30622	39897	30299	21961	39260	36834	31612	20478	25662	46890	37424	35095	17077	28088	20297	14774	22073	37211	35604	20837	22053	31114	40074	22707	32486	25025	32603	47789	44812	36847	55721	39170	42687	35196	43378	53743	32656	49326
D-Glyceric Acid	9216.8	24817	19747.8	5980.63	9039.4	45966	19829.4	7357.56	105	17828	22752	7715.9	19592	29085	16173	18826	11814	11064	28219	29411	25127	19062	20679	14720	20654	17852	14771	26754	19288	25874	29019	15620	16660	21781	13102	22394	28894	10196	16596	17291	16476	19365	18364	16206	45966	22096	14678	17798	23982
Gluconic Acid	30644	50602	16046.8	4153.32	8002.1	23680	14955.6	3967.56	195.2	9898.1	19560	13270	12245	14457	13794	24817	18660	20555	14818	18744	13199	20365	17575	9216.8	19409	21158	15337	10238	12140	14804	14766	16057	21945	19338	10851	12191	11258	15397	12482	14714	23680	14760	18454	8002.1	18316	15680	14563	18923	21927
Vitamin D3	268160	1231000	39893.8	4836.71	28336	47699	37045.8	4294.83	383	34698	41653	45343	33586	46987	41348	41076	35940	38452	36705	37729	37019	37738	36865	41972	45252	37419	41628	40198	30644	44015	47513	50602	33000	42352	37504	37393	35841	38247	28336	30598	35141	33945	35315	35438	32891	47699	36671	38375	41550
Pantothenate	6715.8	46763	490044	237124	282380	1560100	620646	280235	218.1	1231000	367860	325150	331570	381250	432750	404560	644320	572100	526560	536460	392190	576030	425140	386560	396460	439560	361350	482110	843750	270000	391830	281230	268160	1107800	365390	1245700	514840	400360	411510	316500	706990	556560	585840	636350	604900	731770	606770	611450	729580
5,6-Dihydroxyindole-2-Carboxylic Acid	20283	49073	31802.8	7618.44	21071	43713	30706.2	5815.45	192	28370	30036	27462	22092	30552	25306	30734	37609	32629	33700	34748	29012	27441	34105	35890	37908	29719	37394	36187	46763	42236	41175	25701	32989	6715.8	30398	32622	21071	35979	24478	36470	21214	31400	31263	33687	26986	38171	21792	24409	24596
1-Naphthylacetic Acid	34398	178080	35011.3	7024.56	19829	52272	33760.2	8419.51	185.1	26251	37083	28768	28512	42124	36922	39245	32281	34794	36756	30132	24998	42691	30427	32809	37183	38686	40677	40298	20283	49073	40361	28471	31276	31443	48749	39449	35632	35133	35650	29342	30389	46666	33339	23983	29878	25022	30321	28615	30259
2,3-Dimethylsuccinic Acid	708600	2763400	80882.5	31980.1	37829	170030	71118.3	26329.2	145.1	78314	94515	46654	79318	93753	69252	178080	88984	95931	99972	62265	34398	92961	104180	138490	57747	81440	45769	74908	55097	64127	121000	72847	46311	40447	86186	55777	71155	52939	70046	48993	75103	170030	86090	48869	89918	52523	58064	88955	85873
2-Aminoethanesulfonic Acid	3381500	13644000	1.39784e+06	452762	972320	4746600	2.51785e+06	1.11053e+06	124	1599000	1285900	1695800	708600	2763400	1401900	1495100	1883100	2103300	844700	901880	1770200	1146900	1761700	1005400	999430	888420	1774200	1558300	1361200	1087000	1281100	1117500	1332000	1120400	1457300	1646000	1610600	1281300	2021000	4408600	3617900	1929300	1856800	1975500	2685400	2288100	2102700	3519100	4746600
2-Hydroxybutanoic Acid	46835	90466	8.39656e+06	2.41701e+06	3203400	17391000	8.0434e+06	2.91964e+06	103	7604500	13644000	3381500	5961200	10391000	7285600	8897300	7764100	5195300	12869000	12122000	7833000	7650000	8340500	8331100	9185000	8826300	8718400	9130700	6683000	10316000	9503400	7860400	6320100	10363000	4134100	7139200	12204000	3203400	7865400	9945100	5460100	11317000	5919900	6008900	17391000	8519000	6227000	6829700	8698600
2-Hydroxyisocaproic Acid	38455	235610	66645.7	12297.7	35194	123520	64502.1	20971.9	131.1	53229	83256	54349	54491	81633	84787	71200	59743	50031	66550	61494	68587	68519	83360	67131	75065	54046	62612	76321	63126	90466	81880	58072	53123	62881	46835	46338	73413	57361	68969	68954	64064	104510	38393	74931	123520	58222	44311	49251	91957
2-Methylsuccinic Acid	2225.3	62738	103156	53906.6	32885	202030	88522	48595.2	131	64823	70792	53519	61494	129030	124350	206070	97569	135840	155600	235610	38455	52497	87659	112640	61626	132250	81094	62905	44702	83590	87700	39859	96408	193700	172280	42445	65240	40583	42990	87590	118030	192620	87894	86640	115520	202030	43472	54501	85074
3,4,5-Trimethoxycinnamic Acid	378240	1529200	16431.9	19873.2	1379.9	86323	16727.4	23521.8	237.1	4515	6367.7	2273.4	3720.9	6593.2	39755	48415	2225.3	2796	33292	7217.8	42598	3363.2	62360	4518.3	3263.7	15450	3574.4	62738	14173	2539.7	37134	4184.7	11287	9	2864	3095.1	2967	1849	2845.4	3585.4	37951	37716	1379.9	3200.6	19826	7190.8	50447	1458.2	86323
3-Hydroxy-3-Methyl Butyric Acid	2080500	14527000	786506	273376	406290	1687600	843594	288288	117.1	497900	1296400	417090	611520	981700	839390	792170	927730	442190	1014900	600430	1258200	1529200	635170	825280	729950	774480	594710	922590	630630	827110	689170	621180	758820	853010	378240	463060	1352900	406290	637660	855580	1025700	833090	943780	515910	1097100	683770	1345800	1687600	939690
3-Hydroxybutyrate	10235	41894	5.6815e+06	3.21029e+06	1620100	10682000	4.31818e+06	2.31334e+06	103.1	2803900	9438200	2080500	7307400	5591400	3711000	7564400	2603000	3299400	5183200	9497800	4139600	14527000	3482700	5749000	7546100	2300700	3217000	4794400	3804300	10817000	10413000	6835700	2682400	6140700	2189300	1986900	5628500	1620100	4782600	3054800	4057600	6182200	2545400	2390800	8380200	10682000	3414300	6938200	3457700
3-Methylcrotonyl Glycine	39563	81600	18018.5	6740.65	7550.9	51658	17808.7	8966.17	156.1	13882	14039	17120	16523	22845	12323	15273	16299	41894	15336	10454	10235	26412	13481	27960	22080	13345	15617	19340	20691	22844	22192	15621	12681	16134	13860	13352	12101	11050	20159	13605	13706	16304	17623	51658	11177	10677	7550.9	29954	11593
4-Acetamidobutyric Acid	39339	77407	59402.8	12744.2	41019	94749	59834.5	13860.4	144.1	78997	70375	47057	41321	60741	65740	39563	59854	81600	54183	53655	56636	68561	74500	50099	63789	43677	55878	77231	69298	64483	61994	42039	48021	41513	73669	71398	60241	50192	45204	44695	78631	54962	64054	86056	53929	52040	67755	67255	94749
4-Guanidinobutyric Acid	44433	178190	56583.3	11786.9	36706	88250	58092.8	11926.4	144.1	76155	61481	41303	42011	61428	73724	47413	47600	77407	52347	46477	57184	65649	49684	39339	63026	48216	46839	70573	59231	63007	58937	41800	51755	51243	77337	60655	58555	51829	43667	54649	69733	63725	54395	84146	58119	54550	53416	56703	88250
4-Hydroxy-2-Oxoglutaric Acid	37352	139350	110242	32338.8	30627	190530	99335.7	36600.7	161	90581	146480	97954	99227	165590	122760	178190	125300	137010	122570	74203	65712	77103	83767	120450	98362	144550	83739	107490	44433	110170	88867	79503	153780	126130	122360	82735	151300	66519	39777	30627	190530	90018	121930	119610	65611	139050	118550	86505	81769
Adipic Acid	886630	4426800	62316.3	23508.3	25232	117570	59334.4	22705.4	145.1	57844	106750	48094	46909	63491	60735	139350	68299	55846	50473	53668	37352	80342	54150	64280	64025	38065	64371	68350	39970	65211	99562	72714	37639	43711	39023	54545	93226	37159	61078	42641	80431	117570	59612	49641	50869	63571	25232	94442	51782
Azelaic Acid	29097	788920	1.71859e+06	752587	852780	3681700	1.76693e+06	776834	187.1	2516000	2852300	2145500	1464200	4426800	1354000	1505200	2460400	1826000	1282000	2177100	886630	1311600	1787900	1663800	1640300	1182500	1240100	2172800	894290	1324700	1675500	1487700	1149700	1054000	1202300	2635200	3231600	2283600	1538400	3236800	1199500	1453900	3681700	1919300	1116800	2465800	1034600	1380100	2148000
Caffeic Acid	167020	248450	197695	193775	30990	853120	193466	215792	179	189500	145400	198870	788920	101040	210660	69215	41379	385130	216560	92730	93738	40567	113790	316380	240400	98635	312840	746200	262760	55632	141750	29097	170760	40294	37819	147080	106450	244140	847490	63661	215220	73085	40843	358330	169340	90131	135590	40318	107460
Cinnamic Acid	136270	430070	193679	24307	146840	274600	206568	27082.9	147.1	214600	193220	167960	203390	238870	232880	167020	248450	197680	172140	173880	182580	187400	168540	203180	180370	173540	177490	187270	182390	223530	169330	195510	181960	178150	234320	188680	207790	187700	170800	204360	232000	166870	274600	200070	146840	218210	215810	195550	218410
Creatine	793360	1435000	231364	62546	132750	419360	244849	64538.7	130.1	254820	185110	226150	175690	197950	229680	197420	197040	215450	232970	235680	250940	205220	253490	194810	176540	359900	430070	169220	313090	184210	240630	218050	136270	238650	296420	208300	219890	171780	142740	179270	281040	224380	178530	178730	309640	262580	270760	279580	293300
D-Lactic Acid	2291.6	11284	1.07868e+06	154816	536350	1129500	765070	160750	89	897190	1191800	897770	959230	969240	1209500	1068700	1062200	1081500	1072600	1240400	967660	1034400	1382800	893900	1259600	1098100	1435000	1139200	793360	1104900	1008800	1075500	869990	1178400	1154000	1129500	862830	748030	703080	633970	598270	799220	754460	747830	792820	638760	812200	672490	1110300
Dodecanedioic Aicd	27498	249840	4431.6	2015.36	2090.8	10141	4219.55	1762.83	229.2	2427.5	3789	6233.1	4937.6	3252.6	3410.9	5498.8	3555.7	5430.1	4364	3134.5	3254.4	11284	8239.6	3023.9	5648.6	3343.2	6582.1	3557.6	2291.6	2590.1	5232.3	4440.1	2702.9	3928.9	3068.6	3612.6	4557.9	5005.2	2524.1	3287.3	3297.4	3657.6	5527.9	2978.9	3020.7	3135.5	3357.1	10141	8066.6
Glutaric Acid	35153	159470	101949	61709.2	33361	246740	95205.5	57695.1	131	44422	78181	50631	59123	128450	138030	249840	118980	92119	141880	244870	34889	27498	90921	114270	56392	126440	80718	55291	41201	62142	78265	54940	94223	200470	186490	52155	60600	35982	43042	87670	140980	246740	104600	84167	117060	222650	33361	47408	98961
Guanidineacetic Acid	50308	103240	69584.1	29562.1	24186	160290	71729.5	32370.6	116.1	56685	55382	88533	67215	58351	51183	44046	75568	60623	38430	50669	44016	110220	62544	159470	69521	83651	35153	40963	64119	93332	49938	133890	84860	49072	81752	46241	61036	84724	45194	76349	81865	39417	71619	82360	58016	90753	45522	144720	41433
Guanidinoethyl Sulfonate	186710	8418900	75071.1	14006.9	55079	110220	81052.4	13565.2	166	63046	65567	64511	98290	74572	70561	89207	76887	73387	87578	89942	92359	81248	77892	58484	103240	63233	78885	50308	94453	72307	70586	52195	57990	73693	71427	75153	71615	65655	95959	83266	77364	97696	74474	61342	83950	78188	86101	55079	80871
Hippuric Acid	8591.9	368570	1.9358e+06	2.08277e+06	149220	8693300	1.88428e+06	2.17547e+06	178.1	1697400	1079400	1984600	8418900	885040	2147200	636910	264920	3804000	1939300	877440	972500	290410	1246900	3184400	2469700	607310	2897700	7924500	2695400	562430	1209800	186710	1529500	373820	444550	1490700	996940	2249800	8282800	473870	2297200	807780	230660	3644200	1610800	886210	1210700	334440	1248300
Hydrocinnamic Acid	274960	749900	55772.5	82563.7	5003.6	449400	59336.1	98113.4	149.1	37950	34953	53097	17438	36093	11700	13859	12711	61714	16116	8981.1	368570	8999.6	50146	250110	65742	20441	109510	133420	46738	30256	8591.9	11128	8881.6	8730	24210	41762	48596	52756	9092.3	26380	16539	14772	8745.2	47460	15411	5003.6	449400	15539	49903
Kinurenine	45194	377410	421224	110781	267930	587140	412020	79202.3	207.1	430110	349370	307860	445930	481930	365210	347450	405600	443970	307710	681100	749900	527600	359820	431930	484890	328710	383260	287680	419480	522560	463860	403500	348880	398550	274960	407350	366440	375590	587140	423470	267930	577650	389130	583860	473950	408400	420150	445590	385820
L-3-Phenyllactic Acid	677570	1171300	135543	73251.7	54967	511360	149686	102354	165.1	52676	89860	45194	296200	67282	229680	117710	105810	188460	377410	138360	101670	77207	129440	171940	118830	163260	94296	117290	106150	109230	173700	99332	99263	141140	112720	54967	71039	59588	344770	64827	247600	187400	145700	274400	511360	159180	80566	77159	204120
L-Lactic Acid	24227	59220	897693	131672	448840	980140	650466	148575	89	765290	1009200	770310	816420	769300	1000500	964730	866300	863060	925750	960070	759020	831440	1160900	677570	1121100	841080	1171300	860040	741520	966910	806340	860210	818210	1041800	971640	972520	594160	577950	625450	475880	500710	637730	702000	648840	757320	533500	817210	594980	980140
L-Pipecolic Acid	2410700	15663000	40511.6	8969.1	29678	107420	48734.5	15918.8	128	36770	38073	51838	35807	38072	40288	32931	31070	46996	40214	29266	59220	37266	42316	40306	49132	42399	24227	55016	32389	25472	39121	55205	47988	36719	45201	42546	37974	43989	37126	38999	53620	43386	56010	44410	32776	34440	70624	47814	73523
Malonicacid	16240	121780	6.12157e+06	3.45539e+06	1503900	11635000	4.69362e+06	2.58529e+06	103	2769400	9955700	2410700	8306900	6325500	3514600	7674100	3011500	3600100	6211000	10418000	4470600	15663000	4193800	6382300	7648300	2531100	3305100	5354700	3555000	11984000	10998000	7250400	2958200	6146500	2522200	2402600	6809800	1503900	5356600	3211800	4253400	6197900	2782400	2575200	9310200	11635000	3269200	7783100	3586600
Mandelic Acid	583160	3292600	43826.6	25852.1	17319	91161	41677.2	19247.1	151	43823	60285	51052	16240	24592	20361	23152	24481	29960	34329	121780	17938	29622	39221	85128	58968	32117	40457	29521	24139	92304	64026	41667	32757	73051	28520	45528	49841	59110	37818	23895	22834	17319	19109	24995	43761	91161	22271	17804	48950
Methylmalonic Acid	15704	66326	1.20662e+06	712752	858500	6160400	1.53112e+06	1.21366e+06	117	838520	826820	807310	673940	1058500	1177400	714460	1400600	3169700	583160	690310	921520	700780	3292600	1367700	1169200	701200	586820	2000200	794980	1934300	814270	1055400	1738400	1076200	1277800	994180	1391700	1049800	895500	1443600	1325800	858500	923000	1282900	1067000	1047000	1137800	4729800	6160400
Phenyllactate (Pla)	390710	2116900	27145	10465.8	15352	113260	31277	18795.4	165.1	20514	29174	20373	16371	20190	21641	17514	24623	24495	18579	27766	28087	31733	66326	15704	28668	20594	27162	19719	29084	44437	33732	25938	30087	38143	25117	18107	23781	21715	34931	31543	15352	30514	55031	33583	37885	20741	19406	25412	113260
Α-Hydroxyisobutyric Acid	1493.4	16372	1.28574e+06	412385	428970	2798900	1.23965e+06	485016	103.1	1200000	2116900	390710	916210	1527500	1040700	1405300	1298500	685930	2049000	1904900	1248400	1478500	1390300	950050	1359600	1444900	1216000	1482700	1106500	1629800	1310100	1164600	842380	1641200	628640	984270	1979000	428970	1176500	1533700	890580	1638600	928420	836330	2798900	1337600	879650	997230	1467300
TXB2 [9α,11,15S-trihydroxythromba-5Z,13E-dien-1-oic acid]	1293.6	75749	3113.67	2911.13	2031.5	149390	25776.7	29148	369.3	3404.7	2244	3700	2324.1	2489	2379.1	2890	6661	2360.4	2605.1	3270.1	1565.6	1924.7	2260.4	16372	2280.6	2418.9	1493.4	1894.7	4453.3	1541.7	1925.9	2696.4	1876.7	1940.8	1982.9	2545.8	2744.4	13277	32350	6500.2	23936	9212.7	17240	4800.9	23428	22259	23104	10575	16585
PGD2 [9α,15S-dihydroxy-11-oxo-prosta-5Z,13E-dien-1-oic acid]	12585	37120	8739.48	15158.2	3338.4	58378	20673.4	19048.3	351.3	25955	1310.2	12115	75749	1786.7	2334.8	1548.2	6224.5	1567.7	4911.3	1706.3	2017.6	8283.2	2850.2	13277	1615	21271	1293.6	16540	5716.8	3231.5	4615.9	4952.1	2883.9	1502.4	1967.7	52156	7037.5	48987	58378	3405.6	8649.9	15801	44585	3338.4	16202	11001	4379.7	8055.9	29624
12-Hete	20971	117460	22700.6	5448.09	6094.1	101030	23852.6	18851.6	319.1	24967	22801	18240	21487	30285	21651	17718	27480	15829	19198	19524	17550	26835	24278	22089	37120	22487	16035	21878	19262	28612	12585	23762	20637	30882	27023	25638	16965	22724	16182	6094.1	20693	14829	21539	17127	17945	14159	17758	17458	66557
O-Phosphorylethanolamine	4586.3	10932	56718.8	24684	25189	168360	92347.5	41903.8	140	73694	30868	42238	65299	40033	30518	35325	49611	91713	62442	40532	96872	117460	20971	68344	79550	53373	31738	79252	25357	69572	84670	35056	43784	57078	49338	84533	168360	100270	119830	52003	85002	62595	58658	159190	98239	34439	100250	61512	44199
Lysops 22:6	3200.1	9760.1	7367.17	1553.06	2814.1	10250	6079.88	1537.97	568.3	10064	4586.3	5597.2	6916.7	6877.7	9011.2	6931.6	6667.5	5759.4	7687.1	8362.4	6161.7	10932	7628.5	8181.3	8050.1	5140.7	7072.1	10190	6918.1	8764.7	7864.4	6263.2	5950.2	7411.7	6556.7	8578.4	7243.6	6026.2	6428.7	3527.7	10250	5651.2	5873.5	5280.6	4611.7	4851.4	7624.2	7506.9	6110.8
Lysops 22:5	188800	374720	6874.27	1437.88	3719.6	9927.7	5953.36	1477.42	570.3	6224.1	6378.9	7782.4	4808.5	7645.4	7904.5	7227.6	7023	6166.7	4161.4	8262.7	7411.7	7504.8	6832.3	8373.7	7316.2	3200.1	4642	6943.2	7003.5	8429.5	7577.4	6659.6	7576.5	9760.1	5915.2	9927.7	5953.4	4835.6	4044.5	6742.9	4673.3	6249.3	6438.7	6022.8	8417.3	4854.7	7335.9	7832.7	6877.3
Lysopg 18:1	9294800	29336000	288765	48543.7	134810	398960	248673	61578.8	509.3	299530	260500	344100	219770	331520	353260	311770	277720	188800	232850	201740	301620	300710	275450	310580	303430	263170	341250	330240	284170	374720	286970	258930	232830	356440	265830	302930	246300	254450	219350	134810	398960	359460	177580	178980	256920	207390	254220	239510	223610
Lysope 18:1	10585000	33721000	1.71281e+07	5.20474e+06	8073900	24281000	1.65473e+07	4.30638e+06	478.3	18000000	13941000	15107000	9294800	29336000	19322000	18595000	16388000	13263000	11953000	16029000	10153000	21845000	14321000	24307000	17443000	12839000	11781000	13992000	16897000	20862000	15261000	17396000	28622000	24482000	13901000	16921000	14831000	16649000	8073900	13765000	23463000	21437000	11005000	11647000	13688000	14511000	13722000	23168000	17935000
Lysope 18:0	20271000	56100000	1.86123e+07	5.75743e+06	9876600	27512000	1.61854e+07	4.86641e+06	480.3	30521000	16116000	21649000	12498000	25637000	23271000	23075000	12929000	10585000	15203000	13252000	24614000	16897000	14466000	19776000	19091000	13653000	12889000	18595000	15365000	23739000	15601000	19078000	16636000	33721000	15062000	22544000	15193000	21284000	9921700	11038000	25234000	27512000	9876600	11654000	13592000	11800000	22160000	15779000	12565000
Lysope 16:0	66215	260130	3.15944e+07	9.03058e+06	16345000	49551000	2.8343e+07	7.98796e+06	452.3	56100000	26729000	29418000	20271000	48713000	42073000	30723000	30280000	22607000	28856000	24243000	32701000	31774000	24010000	32208000	37240000	24049000	21856000	31461000	25811000	36426000	26022000	30215000	30993000	50790000	25886000	49551000	25962000	28973000	16345000	21278000	47299000	33158000	25472000	22403000	26795000	21858000	38873000	32051000	22617000
Lysope 14:0	504440	1187200	140151	57468.4	49168	259320	117745	52772.2	424.2	260130	121290	92817	66215	237780	181340	102880	220880	85309	195170	67472	124540	217040	130200	147820	157580	98604	99242	153810	116160	91787	96589	134670	110060	245480	89052	259320	104650	87126	49168	83667	194970	84854	164380	69680	134480	57406	147040	211390	119810
Lysopa 18:0	3081400	6985800	812443	176071	276680	1188400	661928	209949	437.3	927660	674260	866230	843970	903520	1187200	1109800	768270	549060	682030	504440	543900	973590	743040	1020500	793810	745340	885250	1004500	554390	906530	723150	773080	672110	955720	812160	843070	704190	733410	369680	276680	1188400	875590	524530	481370	509480	622370	821860	682960	731140
Lysopa 16:0	51032	224640	4.91877e+06	885104	1373700	6671800	4.04564e+06	1.20026e+06	409.2	6985800	4093500	5132800	4429800	5708300	6068800	4985500	4973300	3920400	4929700	3413700	3859000	5449900	4590800	5689100	5824400	4466100	4928900	5797600	3081400	5503900	4577300	4625800	4369500	5872600	4610100	6671800	4160400	4486300	2379800	1373700	6333300	4602500	3813400	3113200	3662700	3491200	6196600	4514500	4192900
9,10-DiHOME [(±)9,10-dihydroxy-12Z-octadecenoic acid]	8380	44393	105291	39906	73002	358700	170378	68895.8	313.2	146560	105320	69026	69439	150140	97794	148860	117580	89431	88741	77010	89919	66445	103060	138440	89849	138400	51032	129030	60878	224640	91806	162980	64365	80588	86232	120390	193360	92804	135970	216580	196620	226300	215310	113680	116590	207830	165640	111880	165570
γ-Linolenic Acid(C18:3N6)	1210800	3269800	17228.1	7405.8	9492.1	54129	26108.5	10914.1	277.2	15980	29333	14133	12305	44393	18553	15900	19980	8380	12048	12028	22665	23008	16160	13238	22325	11102	11527	15533	13608	20847	13438	12190	13963	22755	12539	11341	25133	14025	40321	37613	35219	29090	24187	9492.1	28636	20090	31677	44293	18128
Palmitoleic Acid (C16:1)	3315200	13623000	1.88777e+06	606882	1167500	3169300	2.04312e+06	503611	253.2	1625700	2405700	1496400	1221400	3269800	1881000	1649500	2193000	2001100	1582400	2551700	3193800	1827500	1928900	1604100	2742000	1445700	1286200	1252500	1473800	2275100	1210800	1502900	1352300	2730500	1378100	1316200	1790900	1167500	1765000	2683400	2293300	2470100	1715400	2180600	3023500	2419600	3169300	2773900	1479100
Hexadecanoic Acid (C16:0)	4277200	12219000	5.79191e+06	2.46509e+06	3688600	12768000	7.50632e+06	2.75711e+06	255.2	5281200	5336400	5112200	4218300	7443600	4915600	4412000	3996300	4332900	3315200	10167000	13623000	3530000	6176900	3800600	9682500	4566700	4803200	4455200	6333300	8209400	4577500	5275100	4075800	8795100	4154700	5106100	3888700	6090800	9508900	11873000	6041500	12768000	3688600	7881600	11589000	5920600	6838700	6182000	6444300
Linoleic Acid (C18:2N6C)	231490	827000	6.71296e+06	2.08891e+06	4694400	13752000	7.86568e+06	2.39385e+06	279.2	5823900	7265000	6167600	5392700	8129100	6124100	6309900	5333500	5074400	4763200	10004000	12219000	6122200	7698800	5629800	9012400	4639800	4277200	5426000	8702900	10434000	6555500	5563700	4294100	8934100	4640100	5934200	6229300	5819700	9724200	9327100	7191300	13752000	4694400	7763300	10367000	6714300	9015900	6158600	5989800
Dodecanoic Acid(C12:0)	27573	214510	389005	127405	262640	831700	391474	140540	199.2	311580	342500	336840	395200	517070	358540	403360	451690	385820	386820	294880	333050	640320	827000	373570	476760	325950	231490	262250	259190	356050	346980	323680	319830	531730	321980	296660	356040	295820	342160	302090	482450	471460	335690	372770	438740	351040	407750	831700	800370
EPA [5Z,8Z,11Z,14Z,17Z-eicosapentaenoic acid]	18065	107820	104609	55956.6	42495	253600	132874	58556.2	300.9	178240	70993	51460	43854	195510	76174	50038	130290	27573	101530	66697	208440	90490	193600	50529	153560	124200	114190	133600	70940	97709	57771	94063	48181	214510	75704	160940	110490	49817	82342	190950	117760	78850	115000	42495	172990	67855	253600	125230	216810
DHA [4Z,7Z,10Z,13Z,16Z,19Z-docosahexaenoic acid]	3099.9	9224.1	48415.9	22236.3	24361	106750	55059.3	20298.6	327.2	57167	20954	28458	34235	73583	43818	35286	75606	36342	39654	38757	107820	41605	81541	28457	80367	36362	18065	46484	46977	55406	34822	41297	34686	84182	36883	47967	31415	24361	42400	76409	55444	55706	45234	52954	80262	39668	93826	45168	71551
Cis-11,14-Eicosadienoic Acid (C20:2)	846010	3789200	6379	1609.94	5195.1	13615	7326.09	1961.44	307.2	6909.2	4978.6	6106.1	4927.3	7179.2	6180.9	9224.1	9182.2	8393.1	4636	5001.9	9055.4	6670.2	6157.9	5028.6	6970.7	7174.1	3099.9	7597.5	5829.9	7490.8	4238.4	4918.2	6668.3	7520.7	4714.8	5334.9	6339.9	5912.4	6903.2	5533.2	9231.4	13615	8955.6	11338	6732.4	5573.5	8138.1	7191.2	6123.7
Arachidic Acid(C20:0)	7716.5	44332	1.84124e+06	680182	969290	3683400	1802915	623103	311.3	1559800	1880000	1812700	2312100	3789200	1436900	1989300	1515000	1829700	1223800	1420100	899990	3521000	1831300	2552200	2182400	1757400	2539600	1240200	846010	1946300	1647000	1556900	1537500	1429700	1616200	1477900	1995300	1620600	1436200	3265000	1628600	2071400	1412400	1625900	1070700	1930200	1188400	3683400	2042700
Α-Linolenic Acid(C18:3N3)	280860	638080	16739.5	8221.09	10219	65504	28679.2	13275.5	277.2	13828	28462	14355	15864	44332	15818	14605	22681	7716.5	11311	12251	24321	18126	13745	10008	23938	11382	11073	13889	12853	26033	11332	9695.1	12454	26788	8365.9	11537	28048	16575	50888	46201	38474	29050	25592	10219	29416	22236	36233	42174	18944
(S)-(-)-2-Hydroxyisocaproic Acid	15648	360940	437487	99059.2	244980	768500	419586	135702	131.1	337030	552910	460760	280860	487660	604080	466290	364610	336780	391560	638080	404220	428080	525170	436670	465970	296990	397570	452190	436680	582250	583270	400860	314640	425810	303670	330020	533010	340930	468610	547760	390880	747770	284940	461170	768500	355240	278950	336190	531780
3-(3-Hydroxyphenyl)Propionate Acid	128690	261630	87529.5	83536.2	12240	495820	99313.7	116801	165.1	20444	42847	15648	297830	27253	176060	65244	50892	142050	360940	98004	48360	21341	17585	130660	77349	130150	26299	56825	57252	30937	115670	43121	62556	96477	63973	18956	23311	17161	376200	12240	212140	116900	32993	233840	495820	113270	52320	25275	18887
4-Hydroxybenzaldehyde	412810	702290	208471	27527.7	119590	229910	185162	29089.1	121	201450	208620	205580	204590	240140	194750	219610	261630	244170	213500	151770	198630	183780	208320	218190	198920	196680	209110	226290	128690	214110	183470	215060	227880	221350	243950	159760	204430	207050	154100	119590	218390	135420	224350	193350	162890	173710	216110	185980	174770
Neopterin	107780	438220	528344	74124.2	443730	682690	530489	68528.2	252.1	553280	479880	527390	500710	497810	564400	460080	454390	412810	456280	624910	662980	556110	541870	506750	601940	429640	543890	504580	702290	620290	571160	531530	428120	556190	447660	524210	507260	618740	594200	682690	455340	621810	486720	564450	586270	447120	449720	446070	563110
(Rs)-Mevalonic Acid	34448	189160	193572	71456.3	26761	152010	76031.5	31901.3	147.1	167080	181600	145980	107780	192590	237590	133070	206660	277740	203020	293110	147650	149780	146030	118530	438220	114010	198280	173360	115330	218490	184110	242900	196090	172350	271510	152010	96536	56334	35425	41865	72082	76625	78082	141220	59374	62483	68736	27580	102250
N-Acetylglycine	53656	1160300	76845.3	39968.4	22159	159150	74016.5	31868.5	116	57227	41439	113650	61157	57989	72615	56369	73695	58768	52234	86696	38062	141680	74151	189160	75220	68342	34448	40535	59251	118470	44114	172940	88014	47412	74339	48767	56227	81466	55631	54887	64826	39999	86940	91256	61887	99976	53936	141640	55190
Cyclic Amp	53656	1160300	310813	257358	4444.3	95718	26081.2	22462.5	328	171940	711030	295090	155950	511590	460180	173180	185680	184940	247800	335900	136670	57346	254560	82082	602930	209560	1160300	136130	154520	296530	81435	53656	260250	730650	431240	57956	14062	16277	17688	30182	15024	18180	37995	21440	11950	13702	4444.3	6176.6	27958
Trans,Trans-Muconic Acid	68755000	79221000	7.43927e+07	2.22969e+06	69913000	77199000	7.40515e+07	1.92295e+06	141	68755000	72477000	74890000	76401000	69787000	74776000	73343000	76066000	75045000	75462000	74050000	74529000	74995000	76254000	74279000	74860000	74488000	77526000	74948000	71504000	75048000	79221000	72080000	72486000	75466000	75475000	73246000	72914000	77002000	73485000	69913000	72417000	74321000	75358000	71481000	71027000	77199000	74646000	73172000	72742000
2-Methylglutaric Acid	37324	214130	82220.2	33373.2	47545	174250	78523	27444.6	145.1	59244	82751	45478	61710	98005	84585	214130	88034	61847	120370	88091	68739	89260	89070	113590	58470	67105	68977	89426	71411	62127	102670	84719	57048	73544	37324	77885	109610	54026	63033	53535	67531	174250	87364	71040	77689	76675	69099	107860	75658
Thiamine Triphosphate	15488	19746	17273.7	1317.09	14992	22160	17577.5	1828.32	503	18364	18778	19550	19746	18574	16453	15990	16732	16201	15488	16692	17352	16394	16177	19386	16074	16682	16273	18294	18275	16935	15850	19181	17394	16147	16135	18831	18837	15526	22160	18620	17775	16820	16900	15411	17984	17570	17346	17943	14992
2-(Dimethylamino)Guanosine	65032	124890	96102.9	14920.8	68539	134020	95699.8	18164.8	310	93107	99617	96385	78162	103380	98712	80199	88908	96141	65032	123640	115760	99210	110820	85919	114390	96301	95430	92893	86677	124890	114210	88940	74167	96839	78947	84656	93889	105800	110490	85935	88763	118500	80536	134020	99985	91965	87754	84872	133550
5-Hydroxyhexanoic Acid	39940	157130	66877.6	23871	33270	207940	65465.5	32938.3	131.1	102530	73970	78692	75972	75640	57397	69022	54157	65680	67321	67079	45072	62142	157130	49805	59280	53971	56017	97901	46763	50946	68933	39940	42916	66509	54033	87584	83180	76382	72252	52527	62781	79242	43756	54976	75022	51228	60348	62647	207940
Β-Pseudouridine	282680	533640	388147	53007.6	106400	468770	354159	77910.5	243	377240	436170	406580	408800	397970	391870	355820	480080	533640	386770	363240	335330	385040	468900	370940	405660	365260	352920	338920	340680	421950	433000	374250	338090	340030	282680	339030	386400	402650	106400	252480	195580	445450	422760	415020	330280	346190	423770	362740	468770
1-Methylhistamine	201480000	342680000	2.76462e+08	3.82338e+07	194950000	364930000	2.55445e+08	4.36845e+07	196.1	304310000	267610000	243250000	201480000	306940000	304070000	235410000	258440000	204270000	244670000	288220000	277480000	276050000	331870000	252880000	335940000	244170000	276800000	262680000	264150000	323370000	321740000	304980000	248040000	342680000	266520000	225080000	249890000	217690000	293930000	284040000	264510000	351420000	231880000	276050000	364930000	224590000	194950000	243470000	231370000
Methyl 3-Hydroxyphenylacetate	21810	454870	102827	101275	17984	518230	113356	127972	165.1	25600	42707	21810	343890	27480	195840	71967	66227	178660	454870	104050	51472	27095	23230	149810	88680	148240	33950	75531	70963	34847	138660	51049	72970	96710	77186	22400	28683	20144	442810	17984	230980	132320	37612	263890	518230	138360	62191	32453	19227
Hypoxanthine-9-β-D-Arabinofuranoside	645190	6707600	2.20856e+06	1.37615e+06	1575600	83371000	9093500	1.58716e+07	267.1	1334400	1431400	1200200	960170	1220400	1174800	3038600	4051500	3718100	1182100	1176300	3830600	2249300	6707600	1026100	2297900	1328200	2267000	2503200	645190	2946800	1923300	3552500	3175000	1390500	1091500	5368900	13291000	2062100	2047400	3733500	9690000	4640800	1575600	3001300	3079600	3708000	16563000	14570000	13716000
D-Sedoheptuiose 7-Phosphate	8396.7	45331	23316.2	7668.49	11819	42998	25787.1	7764.18	288	17024	23119	19365	19277	21559	18201	23801	27140	24170	29872	20215	18038	36979	30642	16990	16945	45331	24469	27346	13945	20301	33531	27345	8396.7	21500	20719	27900	23707	15071	20481	19345	26706	31815	31143	42998	17652	19424	34848	22662	37015
D-Glucopyranose	16420	73319	39388	14495	28669	88718	57427.5	16509.7	179	23940	35513	48469	52245	45692	27751	42802	25838	49881	35145	27291	46621	34603	19756	35147	26225	73319	16420	55768	33689	51964	50960	45750	65412	35754	18132	39112	64324	75100	88718	57429	48486	51063	41709	82941	42300	36114	75348	71049	54094
Deoxyribose 5-Phosphate	192530	309910	242470	28639.2	159900	293100	231067	28365.1	213	250890	247580	249080	198850	263510	265600	309910	256080	251430	192530	199860	213820	269850	228350	206390	227460	286610	235300	248600	246880	253050	202590	232290	260260	235960	271490	237170	231960	227610	265500	227930	288200	241320	210480	217930	249020	227680	244140	202280	193770
Oxoadipic Acid	194940	1907300	516115	305560	267840	1874600	501292	310932	159.1	395930	700010	398000	405300	635740	330810	472200	312920	451310	400530	511420	429210	694410	406240	618050	464250	478480	506670	461680	194940	565920	1907300	411430	380130	450310	435790	394160	744790	343860	339870	295810	452870	466080	309430	418400	426110	595810	661500	774230	361560
Aminomalonic Acid	34579	147930	58126.6	23488	33617	231430	68858.4	41531.7	118	41404	57373	43405	37574	46479	55263	45523	52634	147930	34579	44683	58435	42634	102820	50772	52067	50317	43513	79701	48733	72057	46771	63995	66611	55718	70300	70935	61437	47232	36395	57835	63349	66485	54401	60469	54326	40846	50620	155340	231430
4-Methylvaleric Acid	9520.5	23083	16859.7	2671.18	6969	16549	12065.5	2826.74	115	15050	15485	15495	17166	20048	17599	17885	17210	17880	19543	16114	9520.5	14870	18842	15040	17425	15836	18538	19013	14009	23083	13619	16356	19271	14155	19299	14711	16544	10105	11280	8609.5	13323	7787.2	10778	13952	12419	9729.4	7757.2	11693	15142
3-Methyl-2-Oxobutanoic Acid	38002	104870	66701.2	17104.1	27120	125930	68186.8	21762.5	115	68994	45095	38002	51395	53090	69580	56745	72325	58059	75740	68028	90330	104870	67417	55389	72524	73151	51376	98642	82264	87002	83854	46201	50552	57677	55930	63323	63736	49035	76048	31956	77520	101950	43006	66036	106440	52857	77952	62206	58769
Β-Hydroxypyruvic Acid	2421000	15222000	6.02482e+06	3.31426e+06	1837500	10534000	4.60606e+06	2.34694e+06	103	2996700	9905100	2502800	8236300	6212900	3669000	8206100	2993600	3479300	6083700	9346000	4266900	15222000	3910000	6299800	7647000	2511200	3500700	4986400	3925000	10892000	11325000	7056400	2702000	6348500	2421000	2315200	6165200	1837500	5055400	3225500	4265500	6526100	2641500	2633600	8598300	10534000	3537600	7852200	3628300
Fumaric Acid	36320	103280	58088.6	16119.7	22305	131950	57478.5	23672.4	115	54515	67485	46914	78162	57187	56615	103280	59756	45792	49715	54152	55189	65541	38757	54268	55202	91492	64518	72274	39473	50706	75474	38085	54509	36320	44923	57933	53916	66440	95069	49163	44169	131950	24691	47181	50127	41927	41982	45485	52684
N-Acetylmethionine	6427.9	29958	12497.2	4929.49	6554.1	45041	14390.5	7313.11	190.1	6427.9	11088	10839	11866	13790	14700	11123	20730	29958	12567	11690	6796.4	11619	18747	11088	8314.4	12110	7913.6	11523	8614.5	17812	14344	11927	10409	9272.7	9657.9	6554.1	10432	11997	10816	11216	15140	16332	15295	16260	14442	14076	9278.8	25351	45041
Argininosuccinic acid	49756	101770	76699.7	11556	44926	105750	80541.1	13241.4	289.1	49756	74550	53975	76357	88722	88698	67265	84035	79313	79085	81111	79934	70943	67201	71925	101770	99994	78851	77436	69961	87074	77060	67164	73178	70659	78175	76377	79984	64379	73486	75273	105750	89922	91546	73919	73755	76805	101150	85218	99126
2-Deoxyribose 1-Phosphate	647480	1231100	1.04177e+06	105345	699300	1285400	1.05085e+06	108426	213.1	1116400	1016800	1066600	1097300	1231100	1130500	1124800	647480	1006000	1030300	916820	1015600	1016600	1025200	1059900	1035500	1127300	968440	1066300	977090	1162600	995840	1015000	1031800	1110500	1094300	1016700	1047800	1039200	1012000	1007200	1285400	1205300	1241300	1126900	1018800	999360	1131200	1032600	1032800
Estrone	93125	679390	287022	159929	80377	716050	276483	157041	269.2	212210	679390	93125	373210	359860	136820	331450	253690	126140	202180	171030	181620	269100	402140	133050	265190	349010	261660	265980	117430	645100	599910	435380	161980	190460	245470	174000	592270	80377	285650	201170	133420	337350	244590	139460	182020	192490	243210	259660	501070
(3-Methoxy-4-hydroxyphenyl)ethylene glycol sulfate	23606	108880	57208.2	20223.4	22225	107810	62070.8	19258.3	263	32516	59320	72786	61138	71857	33692	29867	73161	64444	37695	68185	37712	108880	75474	36443	56990	64748	58483	38742	23606	78868	83966	51624	72299	52531	42386	22225	72017	61883	60637	73842	45776	38874	68712	65104	72942	84743	44146	81684	89872
Pimelic acid	44291	160890	81338.2	30056.4	41717	155840	82898	32433.3	159.1	114690	136550	78072	52253	160890	66996	55913	101330	109730	55724	113810	47963	77448	107270	84730	98719	67172	76548	95201	44291	64949	89833	61383	58714	47368	47247	134410	155840	71510	56495	131550	54194	73748	122750	83674	47760	116830	60823	62970	137110
Xanthosine	101820	207580	144451	29139.1	116180	533460	181037	94282.5	283.1	158180	131510	147060	157800	198910	162670	125230	207580	160010	101820	110660	119900	134450	186960	106210	157790	142260	113020	143900	110770	173120	121350	186480	129470	135470	133140	134620	143180	170870	142600	116180	171750	187930	157330	169440	133170	184670	187940	194400	445680
1-Methylguanine	9443.6	25200	15424.1	3711.52	8174.5	27983	16754.2	4650.2	164.1	18751	15497	14665	15545	13600	11441	17090	23068	25200	9443.6	10392	16053	17358	18281	14142	16972	12282	15759	10320	13191	17449	13743	18648	15508	15772	10857	16777	15484	12924	22082	20905	8174.5	20015	17833	27983	16179	9680.6	16224	14256	24586
3-Methyladipic acid	37725	155790	84898.5	31904.8	39570	147850	83245	30725	159.1	138960	145910	72371	62749	155790	60536	80794	87795	105730	59027	112950	37725	81673	98184	88733	132250	85808	79139	92826	40613	63835	94125	68954	53372	63159	44352	142370	147850	76740	63565	114700	78758	73954	121050	84000	63869	124310	60147	65083	123060
3-Methylglutaric acid	25965	125910	63586.7	24647.8	29053	164690	65593.6	28674.4	145.1	53833	85386	46435	48533	96371	50291	125910	68249	62424	38904	87545	35797	75414	61410	93917	56288	33648	40202	90176	51443	25965	104430	63892	55691	56910	44189	74683	86562	52588	61831	49548	57099	164690	79877	54311	59411	68034	29053	69103	50158
dihydrotachysterol	100050	533730	294414	109771	110980	713270	316523	142229	397.4	100050	317300	299640	364680	533730	443440	522650	168700	352180	256020	356020	297050	369330	188210	146080	296100	227770	208450	202610	229010	386280	160590	310990	218820	341170	357890	110980	395690	302820	428950	430490	513560	713270	179160	342720	343190	477470	418710	521800	206040
Indoleacrylic acid	98281	2227300	766217	460319	102600	2505400	796425	472378	186.1	1108300	725010	945290	689430	894020	517320	341420	98281	651760	559780	904330	954300	1013100	1539400	465730	136530	671410	2227300	679940	957100	1316300	856290	272320	404600	780080	212290	1092800	760320	976410	868540	783330	516750	474960	102600	857880	773530	793600	935680	976490	1543800
2-Methylbenzoic acid	3801.8	139120	34182.7	28381	45441	835990	167306	157765	135	31945	17526	25413	28637	16546	11613	37888	139120	55324	17486	10861	58006	26878	80966	37103	28875	14629	19285	21548	33482	37785	35253	69685	19639	3801.8	9454.5	65164	104610	79928	83185	133310	128470	112840	171910	89028	138080	127610	275810	216260	367990
2-(4-Hydroxyphenyl)ethanol	326250	499530	429482	43491.4	163270	484750	382520	71548.7	137.1	391310	411420	401490	485150	405500	445290	476970	423600	493620	455760	422730	402240	499530	483950	477390	384500	410600	416510	443770	354590	451820	326250	387930	421360	426020	467230	404850	363080	396960	417840	163270	443040	412850	258930	397630	419530	424070	418590	397610	433080
MARMESIN	14681	87475	34349.9	20569.3	13155	79190	35039	19586.2	245.1	60439	67783	23392	20262	85740	31793	20376	43879	87475	28889	28982	17911	28975	40209	24165	42155	18562	36534	25951	15795	14681	48905	16803	24913	15513	23015	63499	79190	21317	17385	66371	31076	18555	68279	67203	26348	35330	27477	30067	49769
INDOLE-3-CARBINOL	106290	554890	226330	107974	97473	543300	237114	115354	146.1	179060	132980	139980	252190	273690	151870	148140	170290	409200	123690	371410	144940	292740	355700	284240	554890	106290	258040	232240	178910	162280	239970	127860	184770	296510	112710	181320	138720	186780	298900	237060	127920	239500	160700	543300	166540	309020	158700	213090	392700
DL-Benzylsuccinic acid	27993	271310	88140.2	49373.5	12529	110410	51049.3	25458.1	207.1	73072	81939	41962	28130	123080	84691	27993	83048	100310	138080	73164	85945	151840	77830	78761	271310	117180	81970	94315	106730	36723	106840	46598	36530	82100	61505	52120	89997	64474	32613	67734	43301	78172	80470	63182	36983	27766	88976	110410	44452
cis-7-Hexadecenoic Acid	9598400	28553000	1.53003e+07	5.2957e+06	9977100	25486000	1.67755e+07	4.56177e+06	253.2	13530000	19137000	10448000	9598400	28553000	14764000	11750000	15602000	15730000	13331000	21198000	28235000	14548000	15196000	13106000	21548000	11203000	10669000	11036000	11697000	19438000	9794800	12955000	10886000	21449000	12406000	10971000	15922000	9977100	14923000	22835000	19210000	20852000	13206000	18676000	25368000	20255000	25486000	24147000	11203000
2-Methylguanosine	171800	301480	253920	30095.7	157970	345170	246879	44322.9	296.1	222490	223580	207250	230280	287400	257620	241570	283750	272810	216040	259310	278650	278580	284440	263250	281260	264720	267460	257360	171800	301480	273060	260210	237330	222290	257920	227450	227300	198090	193240	157970	299610	237290	208400	280970	207690	256800	321370	289810	345170
cis-4-Hydroxy-D-proline	63909	277660	144909	40195.1	79424	289220	164101	57868.7	130.1	159960	158270	104610	95196	131190	165820	153330	189210	115140	100170	140050	160770	149770	128410	150160	148840	129900	173160	147990	277660	156620	158180	165560	63909	158710	85051	186610	147870	171900	115240	252860	133000	128010	189010	154380	142680	79424	110450	136330	289220
7-Methylguanosine	184710	308620	251963	32291.8	166570	360570	248960	46400	296.1	215090	246940	199450	206980	303180	266570	239390	264050	283910	205260	252330	272800	308620	271410	253170	271480	260740	243790	256880	184710	292200	282250	272810	236740	217690	242610	208530	250500	216600	193320	166570	304520	249950	221290	288250	191290	248060	306430	249930	355950
N-lactoyl-phenylalanine	61612	253680	121119	42769.1	68038	352830	121903	54366.1	236.1	109790	127630	92907	85911	101580	142180	98150	253680	163690	106030	97588	100170	98593	204910	64160	119280	113820	129540	177270	61612	110290	146410	95140	101580	90843	156350	105640	120540	86846	94825	74138	143260	98777	179210	147410	99849	112770	131160	109390	352830
Imidazoleacetic acid	13723	48766	26732.4	8073.23	12795	48315	24423.6	7801.39	125	23016	38108	18906	22472	30617	23087	27717	23124	41871	26833	26620	18797	28656	26745	22056	24897	13723	30700	48766	17528	31495	14424	29739	20640	30400	34105	19190	28905	15073	20951	15037	24404	27656	21841	25115	35120	23029	12795	32443	36268
4-Hydroxy-6-methyl-2-pyrone	19093	40975	28231.8	6024.66	13632	42414	24497	7034.96	125	23768	40975	27462	26454	31024	26836	24341	26133	38659	31118	31283	19188	30243	29504	22918	22027	19093	31181	40097	21999	32412	22780	32714	20466	30918	30433	22914	33719	16109	22323	17245	24146	24530	24776	28572	32731	22988	16878	26812	38268
Tetradecanedioic acid	118090	976780	337042	208855	54415	1102700	318740	228507	257.2	362010	294220	249060	348620	295560	438770	184440	259160	481530	138830	128240	381070	750530	579570	241200	454180	587470	324180	372540	976780	160710	180850	133950	152760	118090	168780	357490	296930	258090	288590	182310	511650	202670	286760	475200	123420	114820	434150	54415	638370
5-Methoxytryptophol	231560	647130	370473	89626.3	267990	514170	368986	60679.3	190.1	339840	307090	280500	357590	401220	347900	315050	384050	378470	259520	558920	647130	446100	335430	397690	408910	331390	321730	294460	383630	436070	472600	311510	329390	354540	231560	345980	323200	315850	514170	397140	287230	505420	346330	456000	377020	357520	395820	382310	358570
Salicylic acid	318050	535030	445068	46927.9	177530	496930	394898	72522.5	137	419970	369800	425920	427630	449820	522790	512850	535030	482170	422490	456280	391020	456210	446540	411060	419750	473590	452090	439990	318050	502560	456470	411030	438790	460610	469250	414150	412650	403480	413580	177530	404570	387750	281680	348420	437990	411860	340560	492110	446420
Uridine triphosphate (UTP)	2889.5	20738	6672.22	3399.38	3119.1	17030	6872.94	2804.55	483	7037.6	6898.9	8164.9	4736.1	5234.5	5729.5	5728.5	4171.3	8054.6	4183.6	7917.6	6713.4	2889.5	5831.1	6175.9	7158.7	5190.8	10468	8135.2	5088.2	6472.1	20738	3617.3	4324.5	8992.9	3824.9	6364.3	7383.6	6206.5	8602.1	7561.9	6327.5	8388.1	3119.1	8721.3	7487.3	5931.7	4144.6	3911.2	7076.6
6β-hydroxytestosterone	2188.2	7043.6	4031.88	1136.78	2960.8	11464	5127.92	1801.41	303.2	4164.1	3196.2	4743.8	3580	6225.8	5246.5	3747.3	7043.6	5312.2	3095	4735	3372.1	2741.1	3672.7	3102	4925.1	3425.9	3576.9	5140.3	2580.6	3946.3	3657.4	4085.6	3028.6	2188.2	4296.7	4327.9	6017.8	5358.6	4862.7	4231.4	8322.5	7661.7	3863.3	5839.1	4998.2	3519.5	4959.5	4891.7	5982.5
Dimethylmalonic acid	31301	225850	98206.2	54080.8	31216	189680	85340	47593.3	131	68362	74807	31301	46716	141580	127290	225850	91693	94055	136100	219320	40614	39158	83028	101500	77066	142370	75891	61689	42618	69959	80468	41897	104500	190180	145350	52874	64881	34123	42818	77213	123290	188340	74265	90217	111370	189680	31216	46458	86807
O-Acetyl-L-serine	2108000	4947800	3.23225e+06	649777	2143300	4155500	3.1684e+06	506725	146.1	3535900	2306300	3379200	2942800	2917700	3100700	3067000	3053600	2505900	2511400	4136700	3883800	3611100	4091700	3501900	3255200	3068600	3228900	2592300	4947800	3593900	4143000	2896700	2690500	2967800	2108000	2917900	2143300	3585100	3328300	3042800	2893900	3815000	2446200	3323600	2928900	2970700	2727600	3140900	3473100
D-Ribose	117420	214030	151084	24002.3	107190	240960	159992	30665.7	149.1	123840	117420	134100	161850	129310	141170	147330	135120	145750	151580	186360	148200	137650	141940	156190	162370	139760	131430	165510	165270	214030	212350	141470	139790	168120	130280	146090	109140	127290	240960	172280	107190	181220	148150	166490	160470	111070	158350	146650	159420
Porphobilinogen	17964	113840	55077.1	24771.2	32021	141300	51382	21260.1	225.1	30486	17964	19501	26598	89091	67188	41574	113840	89231	86135	56249	87761	66278	59702	41858	43310	45775	48316	54351	34369	59539	37344	19984	60441	57219	77900	44733	50749	33365	45292	64564	42882	55803	35297	47947	141300	51500	40523	45600	46704
Salicyluric acid	9710.9	144220	46703.6	34064.4	9180.1	179100	48753.7	42207.7	194.1	34473	15471	43477	122240	9710.9	144220	24918	20875	96901	61413	49655	12535	62961	34874	12499	40861	88299	19220	42168	24707	47168	61826	18952	59495	39107	26267	29797	13109	43102	179100	13983	118340	39107	16790	146610	69933	39520	9180.1	60579	55321
Formononetin	2684600	17317000	5.70273e+06	3.01818e+06	1909600	16444000	5.67159e+06	2.87724e+06	267.1	8018400	3321800	3656400	4949100	4816900	4067500	3901200	6502200	3444200	3303000	5672700	4224200	8020700	17317000	7391900	6321900	4149300	4208300	4634500	5324600	5683600	11123000	2684600	3902500	6246900	5384500	7227000	3218000	4522400	8008500	5756400	2971900	5808400	6025200	4211400	5932600	3417700	2828400	5673000	16444000
N-Oleoyl Glycine	8282.3	16392	12823.9	2472.35	7101.4	16665	12735.4	2336.37	338.3	11062	15719	14494	14352	13603	14213	15501	14269	15102	15672	10942	8282.3	13129	12599	10849	8923.5	14806	11508	9583	9618.4	9184.3	11255	14924	15562	11876	16392	12885	15689	10804	7101.4	10226	14955	10519	14293	12250	10007	15852	16665	12433	12548
3-Methylsalicylic acid	19035	31167	25196.5	3184.57	17192	30282	24895.7	3545.2	151	19035	27435	26199	24954	19458	31167	28005	26481	29498	26352	20013	20734	24653	25893	23476	29005	24176	28462	24889	20620	27377	25530	24520	23708	27601	25869	21876	24811	26875	20554	21104	25395	28148	29632	30273	20776	29104	26049	22626	23390
Indoleacetaldehyde	4988600	8062000	5.99389e+06	716433	5289700	8351800	6.54448e+06	781596	158.1	5682100	5255700	5156500	5912000	8062000	6817400	6140700	6591100	5183200	5296900	6172000	5800600	6570000	6054200	5842000	5900600	5637100	6216400	6012100	7001800	6907500	5313800	5340200	5427300	6559400	4988600	6001500	5289700	5753800	7309600	8351800	7106700	7874700	6397300	5863700	6819600	5556400	5930200	6344100	6568300
Hexadecanedioic acid	248510	2440100	633808	401794	268760	2792800	645803	467414	285.2	592270	458550	550800	897290	705980	521670	548400	485470	796790	409310	388480	503620	2440100	556190	732360	613870	496670	870270	435980	248510	413390	454830	505490	489900	858280	504550	570010	453290	510460	631070	870530	540100	550110	517640	936220	329520	587790	624220	2792800	673010
Vanillylmandelic acid	24863	81581	51069	13504.5	28029	86469	52094.2	15813.6	197.1	48191	55358	59764	68236	54558	68875	34620	67289	46707	44015	49209	24863	81581	45561	37347	60802	70198	43789	43634	27073	55283	40322	46326	49162	46093	58939	55359	74227	55101	78344	36083	69948	43343	68111	44083	39398	60172	28029	86469	37434
Gamma-Glu-Leu	209440	396130	272151	52670.1	182980	404120	288297	68113.4	259.1	234890	284920	214580	222610	293630	303990	378010	294870	241950	222260	243910	255820	277290	269400	223910	302520	396130	331160	365640	290730	234510	292650	268110	209440	213170	209830	225320	307060	192520	182980	203620	357820	374440	379190	254440	212480	249670	333140	283100	298170
PE(18:1(9Z)/0:0)	10184000	32964000	1.87003e+07	5.65614e+06	9727100	27354000	1.81059e+07	4.8451e+06	478.3	19779000	14799000	16643000	10184000	32964000	20697000	21041000	17773000	14325000	13468000	17430000	11668000	23335000	15148000	26355000	18722000	13640000	12478000	16135000	18231000	22486000	16357000	20260000	30746000	26041000	15502000	18245000	17673000	18073000	9727100	15013000	26567000	24411000	11979000	12259000	14584000	15676000	14660000	24932000	19026000
Adrenochrome	190850	8553600	2.0028e+06	2.1216e+06	152990	8886700	1.93746e+06	2.2265e+06	178.1	1807400	1073200	2150000	8553600	925220	2367400	663730	292740	3751300	2055800	940920	933530	318850	1295000	3289900	2435800	631290	3168400	8094000	2846300	564160	1220800	190850	1672200	387400	443050	1430500	1030100	2236600	8446500	484550	2299700	814420	288320	3865700	1600100	893500	1281300	371800	1319300
Ethylsalicylate	46715	317630	133735	64137.2	73826	318850	124620	48300.2	164.6	80851	46715	49021	67386	193590	175850	92100	317630	226740	213840	152400	220000	137970	133720	102520	103470	144030	121310	111010	73347	115760	86623	56732	130550	143020	180930	97714	129350	89655	107220	141510	107840	180310	73826	102710	318850	123080	96103	121040	122380
1-Nonanal	292180000	321530000	3.08722e+08	7.98973e+06	290010000	316010000	3.07155e+08	6.79717e+06	141.1	292990000	312360000	310100000	303820000	294240000	311500000	308230000	308500000	292180000	312490000	311660000	321530000	310540000	309800000	298030000	313860000	310140000	321400000	318690000	314520000	314430000	315070000	300380000	302040000	310280000	307990000	305630000	302660000	313350000	305320000	309750000	290010000	314810000	301050000	302100000	315790000	309650000	302120000	309230000	312300000
2,5-Furandicarboxylicacid	445950	993170	745562	147959	452820	877980	705027	139972	155	687670	759470	718330	841000	869000	703990	938410	896700	917350	941640	544260	547440	789340	631190	704070	616170	826330	723120	854790	445950	596520	581140	713630	936300	607630	993170	792750	803690	627050	452820	457870	856420	573740	861480	639380	504240	849180	808480	873250	632190
2-nonanol	902570	1033500	970780	36727.1	886130	1046700	969160	34266.9	143.3	902570	955520	955960	921860	1004800	974320	970120	945630	955530	999080	994200	957430	985700	968130	904090	1025600	988660	1002900	967360	1033500	951440	992980	909750	941140	1008200	1023800	970130	979330	971120	941390	930200	886130	1046700	950240	930720	975430	946650	951610	995660	996470
ButylAcetate	305750	920770	636827	166647	319810	861370	557096	169612	112.8	404050	715730	473310	305750	611630	812490	777760	543860	709630	605410	741160	577700	920770	864200	513060	726360	360820	747900	578280	531700	908990	803930	482540	498270	744760	597450	415200	433620	662230	518510	561540	396220	819480	456130	861370	539260	457140	394100	493010	562980
2-n-Pentylfuran	474.57	2109.5	1033.43	335.638	616.66	1773.3	1155.79	304.306	137.1	1459.6	920.7	1098.8	809.45	737.17	902.46	474.57	982.29	619.7	962.77	984.96	1232.4	1031.8	1201.2	854.33	1106.8	925.29	933.21	913.11	2109.5	1337.8	1197	1253.4	635	1502.9	682.86	1022.9	920.59	1146.5	1460.2	1553.9	1110.5	1692.9	616.66	922.45	1773.3	931.18	996.06	1062.2	1173.9
Decanal	502510	1026800	785687	142059	442320	952550	730398	135787	155	670930	754970	882790	897210	904780	741230	979760	946950	898650	956390	640800	599300	799310	696110	737290	638400	1026800	739610	868360	502510	565490	647270	849550	893610	676550	913240	729270	821500	669930	505930	442320	847230	580460	892780	705450	612560	884000	857030	833730	727130
Methyl hexadecanoate	86882	123600	105691	10330.9	95015	125970	107912	8792.05	269.4	89035	111030	106560	89402	112700	119880	93534	98778	96281	102270	105560	86882	105190	112530	115070	105000	102210	123600	107180	88722	120170	116980	111170	106650	113760	107810	103240	125970	102340	106110	97392	101490	113180	95015	96201	115150	101420	95243	115090	121470
Phenoxyacetic acid	5679.1	14090000	1.24638e+06	2.90258e+06	7064.1	14442000	1.35911e+06	2.99247e+06	151.3	27197	54889	14090000	18827	360620	2072100	572940	9014.7	60829	21827	81449	55550	5105000	2263700	5679.1	17839	349580	9807.2	1886100	3420400	10247	174230	476190	383880	864610	13350	13381	66831	14442000	17122	310640	2814000	717960	10439	62333	20814	72159	62693	4835100	3590800
4-Ethylphenol	107790	157040	131406	12252	109530	147230	128604	10425.7	120.8	121940	119680	139850	134310	115730	149540	157040	123520	126430	120870	136150	134850	147600	141320	107790	138470	131630	153050	131790	129490	121210	115020	119780	136870	132720	129910	127600	117620	125840	116370	128030	143660	137690	133690	119850	122040	132880	119420	109530	132630
4-tert-Octylphenol	126540	185670	161858	16729.7	128220	207170	168158	17571.1	205.2	142450	177430	140750	174130	132500	184480	168420	167100	163560	167890	166860	155730	185670	165590	174650	166200	154420	131800	180340	126540	177100	183200	156890	150360	161310	152940	171950	203140	180790	146490	128220	178460	156340	173130	207170	145580	164760	169650	154360	158570
RICINOLEIC ACID	16769	69438	32908.8	12711.7	20139	582060	59355.1	107873	297.3	31604	57762	16769	28150	45738	29855	55161	32217	21997	25718	20828	27807	29297	50100	36823	24100	28016	29057	28477	20869	69438	34219	32095	31096	20420	28015	29114	66816	20139	31905	49254	582060	65910	45953	20495	32019	38738	29699	37727	55101
PHENYL-BETA-D-GLUCOPYRANOSIDE	53066	229170	96347	41591.9	61754	204520	122908	46129.9	255.4	85825	82950	88157	64830	117310	86128	69467	62039	62672	58634	173230	229170	85104	110440	53066	146490	71623	83788	76431	116520	138120	71907	78564	67087	151510	73961	88901	61754	100890	179820	197470	101660	204520	64419	134780	196750	95957	123730	99395	103200
Cis-3-Hexenylacetate	301100000	322770000	3.12571e+08	6.28896e+06	298000000	326160000	3.12493e+08	7.22712e+06	141.1	301100000	306860000	315050000	315500000	303670000	312670000	309950000	312430000	316610000	316270000	309630000	318730000	307080000	320970000	302880000	316480000	310410000	321540000	314250000	312960000	314010000	322510000	313740000	302260000	322770000	306520000	308410000	304600000	321090000	309200000	318700000	301240000	318150000	298000000	313450000	316660000	310370000	312820000	324920000	316070000
2-(Methylthio)ethanol	90231	1047800	377649	246751	242880	1218400	432114	177918	90.7	105930	90231	110500	107850	139300	532670	92973	143150	935190	1047800	561770	513790	552100	432860	405680	365120	514040	441100	474470	272820	293440	241100	131750	337240	524620	451370	330730	472820	320560	373880	461550	431750	496640	312470	382440	1218400	497830	361640	447520	391110
DocusateSodium	219570	665540	461270	120944	286410	956250	499616	156462	443.1	549260	480860	477680	384980	439560	432300	396480	386390	219570	351550	605750	654610	414880	474540	427670	596760	342050	454670	428760	665540	558450	627310	377120	293420	649720	303140	542550	372540	613170	956250	736930	337210	668050	357520	468040	602990	322380	499210	378510	439770
2,6-Dimethylnaphthalene	473760	1022800	733702	143027	461550	918330	692000	126558	155.1	667590	775210	739380	806260	830430	682970	893620	825160	949640	930660	580120	520740	698360	600190	671500	607450	1022800	689290	827990	473760	618520	597410	688670	821950	615090	941500	657270	797500	636770	496360	461550	815380	585270	918330	679430	529110	786070	773870	829810	623780
4-Hydroxybenzyl alcohol	22651	66181	45500.4	11350.4	22004	113880	47573	19317.6	123	46543	57203	32481	48979	40055	31298	57572	59006	53294	60341	34061	29662	62351	66181	29020	51588	44714	41244	42966	22651	49996	41158	47452	47660	37820	47715	40194	57635	42854	26841	22004	46521	44735	113880	56935	37820	48575	45248	68855	89843
Methanesulfonic acid	69403	178210	117114	31737.7	81326	166670	115845	21189.2	94.9	78244	69403	87752	178210	110110	86289	160080	142850	144220	108110	100820	104210	112070	106390	106720	95367	176030	97120	114770	99600	108360	142050	90028	161890	91819	172460	83565	115560	108640	110630	98723	135560	101460	166670	99520	107870	112850	128230	126510	85906
2-Nonanone	319740000	344080000	332530000	6.13648e+06	327040000	351020000	3.37556e+08	5.9406e+06	140.9	329460000	332030000	333870000	333500000	319740000	331830000	327920000	323010000	335090000	326240000	328240000	344080000	331690000	335930000	321590000	337190000	337600000	339540000	331720000	342260000	335580000	340880000	334040000	325890000	334890000	331970000	336770000	340500000	343260000	329900000	336430000	336190000	334450000	328870000	341050000	336590000	329890000	331390000	338040000	338610000
delta-Hexalactone	2279500	4758100	3.60417e+06	788672	3081600	4920800	3.90033e+06	553019	112.6	2433900	3164700	3522600	3152000	3223400	4326000	2279500	2957800	3073100	3172200	4358800	4487400	4543800	4739900	3412800	4415600	2747700	4333800	3341100	2788700	4493300	4741600	3130200	2990500	4758100	3119900	3099000	3680800	4114900	3815100	3432000	3406700	4554000	3081600	4048300	4078200	3589900	3576200	3660800	4642800
Propylparaben	14786	43561	26956.9	8128.15	11002	50022	28484.3	11564.2	179.1	28079	22447	18664	31401	35460	33848	35283	36147	35523	24223	20246	14786	22589	17053	22806	17461	41309	20436	28159	17386	22442	33912	22161	22311	43561	33186	44359	48590	20417	17084	11002	25037	22970	23226	29373	15337	38384	50022	19010	18710
2,4-Di-tert-butylphenol	11237	18467	15343.7	1701.23	12900	19768	16344.5	1756.09	205.2	14762	14827	18467	13675	14349	14986	17476	17943	16305	16103	16307	13458	14556	15013	15395	15457	16635	15805	15014	17306	16890	14611	11237	15232	15573	11554	18103	18127	15307	12957	14947	15692	19768	15772	16499	17225	17504	15377	15126	15027
Methylparaben	34597	101870	61970.2	17450.3	29524	285560	69518.7	47748	151.1	45203	55757	71544	60960	73798	65174	84030	79548	87037	55035	45890	34597	52505	60092	43032	41676	86437	56986	67837	41478	41937	65869	53289	55303	101870	84342	80086	95890	68602	33311	29524	49319	44365	51065	49488	38398	71404	89387	58338	54308
(±)12-HETE [(±)12-hydroxy-5Z,8Z,10E,14Z-eicosatetraenoic acid]	9729.6	64204	29301.6	14435.7	10966	309350	64594	77670.7	319.3	19189	36187	15425	9729.6	30917	25261	12402	61524	39230	17264	27207	18294	22120	50852	34141	44527	20490	19962	64204	24428	27831	11954	38741	21863	26910	41189	24308	12146	37404	24638	10966	31270	23639	32735	23484	40004	72131	122660	34337	169720
(±)16-HETE [(±)16-hydroxy-5Z,8Z,11Z,14Z-eicosatetraenoic acid]	5903.8	13094	9154.97	2035.73	1900.1	10642	6305.12	2116.19	319	9133.6	7533.4	6291.1	7405.8	12324	8829.7	5903.8	12332	10304	7719.7	8026.6	6391.3	9168.8	9167.8	11377	13094	9703	7271	9977.6	7988.6	10214	6460.4	11056	8206.9	11024	11125	7752.1	7837.5	5459.4	5164.1	1900.1	9674.2	5333.3	2944.3	7769.9	7773.5	8140	6227	6138.1	7816
(±)5-HETE [(±)5-hydroxy-6E,8Z,11Z,14Z-eicosatetraenoic acid]	4309.8	13397	6861.43	1988.16	2877.7	12491	7277.16	2148.77	319.2	8082.3	4989.8	4374.5	4765	7272.7	6585.2	6766.7	6087.8	5051.6	6542.9	7249.2	6814	5692.9	8747.4	7883.6	13397	6723	5593.5	6080.2	6785	10498	5613	6260.2	9368.3	6863.5	4309.8	6164	5622	2877.7	5051.6	6178.6	10026	5469.1	6080.9	6576.2	7085.2	6759.6	10420	6515.6	9896.8
11(S)-HETE [11S-hydroxy-5Z,8Z,12E,14Z-eicosatetraenoic acid]	22214	58457	37300.4	9045.66	13917	98735	49117.7	17406.2	319.1	34408	40244	29533	57135	45664	33207	29739	46302	40134	27394	40262	38483	36919	30156	44766	47184	58457	22214	41235	29134	41234	30109	28465	27041	37668	32723	40983	49750	57398	72243	13917	51821	33241	60161	40992	38981	51220	58047	35367	40272
11,12-EET [(±)11,(12)-epoxy-5Z,8Z,14Z-eicosatrienoic acid]	21441	62079	39430	9820.48	15394	100200	50810.8	17116.3	319.3	40235	41986	32267	60764	47320	36171	31233	41406	46919	29596	45562	39639	34130	33540	53144	46821	62079	21441	41288	27152	45768	31483	32953	31337	38985	31962	41755	43520	61717	62749	15394	51148	36223	60261	49191	38307	60368	61214	42112	39870
12,13-EpOME [(±)12(13)epoxy-9Z-octadecenoic acid]	17622	75553	32701.9	12729.9	15321	73466	31335.3	14494.6	295.2	25228	38521	25725	24501	36714	25121	37015	31212	20536	27536	26630	26458	24108	32204	43701	29416	41985	17622	29313	19575	75553	54257	53348	26800	29469	27702	23148	35715	18777	17754	27277	26538	37531	31085	15321	26720	23166	23818	18088	32254
5-HETrE [5S-hydroxy-6E,8Z,11Z-eicosatrienoic acid]	6092.2	21393	12423.3	4096.97	4964.1	14687	8897.02	2601.36	321.1	19446	17198	10596	6092.2	21393	14674	11387	13287	9791.7	7975.3	12253	10924	14865	14764	14390	12483	8369.3	7037.5	11149	19140	8828.1	6920.1	12811	7451.8	15002	14778	11275	10742	4964.1	5984.2	5999.6	14687	7632.5	7625.3	9856	7096.8	8029.5	8891.7	9019.1	11217
9,10-EpOME [(±)9,10-epoxy-12Z-octadecenoic acid]	6045.7	19827	11540.3	3410.19	7175.8	24000	14666.8	5093.48	295.2	10177	16126	8003.1	9265.8	19827	12108	14991	17046	10207	6603.2	10276	12429	11201	10552	9848.6	11816	12831	6045.7	10697	7725.5	16413	14666	13569	7845.1	11013	8765.7	7175.8	20759	9132.3	10359	13658	20853	17051	19447	10963	8082.2	16720	14872	13782	8411.5
LTB4 [5S,12R-dihydroxy-6Z,8E,10E,14Z-eicosatetraenoic acid]	3909	13170	8073.57	3010.87	2358	18991	7580.08	3365.71	335	6403.2	6234.2	5563.6	5654.5	6545.1	8472	4600.2	6523.1	5993.3	4780.9	12391	13170	9044.1	12995	9879	12395	5079.1	7178.1	7905.5	13166	7298.1	12954	7246	3909	8845.1	5687.7	4759.6	7626.2	9964	8338.7	18991	3622.7	9456.1	6793.7	7608.4	7535.1	6760	7439.5	10804	5830.1
PGE1 [9-oxo-11α,15S-dihydroxy-prost-13E-en-1-oic acid]	4561.6	68393	12724.4	13339.1	3804.8	53028	19547.4	14826.1	353.2	33546	6626	28190	68393	6628.2	7805.1	7471.3	9549.3	6482.1	8788.9	6488	6646.3	11360	8339.6	20908	7132.3	10900	4561.6	16664	9609	8418.9	7603.3	11677	6314.4	4954.8	5778.5	49498	12087	53028	43206	5688.2	12299	15105	32714	8194	22857	14416	8120.9	12784	30350
PGE2 [9-oxo-11α,15S-dihydroxy-prosta-5Z,13E-dien-1-oic acid]	38809	227320	98555.9	49336	13013	137210	52737.2	27576.1	351.4	61843	80828	96388	55512	38809	139300	51145	102310	137730	95250	205330	107930	51151	63707	78226	227320	146070	80849	105070	49887	155480	89486	59427	69518	54358	159530	60033	59267	48810	47787	13013	72116	34005	45988	137210	62009	44645	54946	38842	18250
PGF2α [9α,11α,15S-trihydroxy-prosta-5Z,13E-dien-1-oic acid]	1889.1	102170	14103	20421.9	3501.2	101710	31667	30651	353.2	30617	5263	29783	102170	4342.7	2879.7	1889.1	10821	3864	8077.3	3120.3	3657.1	14592	5219.8	17967	3432.2	29466	10788	34587	7051.5	5131.5	7615.3	9711.6	5277.1	4679.1	4674.7	57192	9308.1	95463	90688	3501.2	7552.6	25388	69793	6425.4	26370	9805.1	8994.9	17664	32055
PGJ2 [11-oxo-15S-hydroxy-prosta-5Z,9,13E-trien-1-oic acid]	1698.1	62513	8181.62	12217	2984.2	52427	16990.4	15754.1	333.2	20116	2678.6	13078	62513	3503.9	1698.1	3770.2	3658.2	2204.7	5763.9	2135.6	1819.9	7278.3	3234.4	11470	2053.3	19114	2802.9	12661	5688.4	3568.5	4128.6	7998.6	2662.4	2830.2	4291.5	40375	6319	44437	46494	4256.2	5653.1	12118	37959	5107.2	13105	8805.5	4175.2	7590	21868
Myoinositol	12274	43112	28235.5	7390.33	19053	57945	34050.3	7992.77	179	24611	28810	27697	30565	28983	22793	33307	21615	32829	36643	43112	25086	38816	35742	27428	30635	23265	31443	27262	37697	12274	21627	22426	14330	20604	34523	28306	26184	34832	21613	37040	39025	26653	29550	34010	35989	40719	35288	32809	19053
D-Homocysteine	468660	1515300	746549	232612	492400	1166300	769225	180409	136	733250	628410	652100	692640	627950	653380	594780	681930	722520	468660	1258600	1515300	873540	696850	783150	878620	527880	642340	514720	871440	930850	967830	662510	601910	746210	482900	751300	605790	649570	1166300	970590	560130	1123300	739130	1072700	1009400	690890	749070	799310	676590
Glycine	78103	268550	178830	48941.9	89000	308170	175869	62544	76	135800	78103	174810	162610	132710	135170	122050	128370	204810	167270	143140	176870	158520	262670	268550	157350	179790	188000	133830	259900	197060	243520	199680	181120	252410	205480	128030	195090	182100	162190	89000	199030	114570	155370	235090	89849	157540	99694	201510	238120
L-Cystine	477150	1141500	729438	171559	303950	1502000	823838	270768	241	481130	686750	601440	691880	1016000	601930	761210	794080	894650	710100	914860	670380	777520	725190	1141500	482570	699560	477150	939040	542740	717530	766860	660490	829810	478810	902220	751510	1358200	782770	959530	584700	669220	526950	1046700	920250	572870	1028600	303950	792540	909560
L-Threonine	2412200	7859500	4.90337e+06	1.26298e+06	1839800	7592300	4.70861e+06	1.50887e+06	120	3527700	2412200	2548400	4534800	4441100	3944400	5354800	4532300	4847300	4036900	6126700	4098200	3879500	5199100	7216300	6147800	5922800	4189300	5126100	5402600	4882700	5303400	6313800	4134500	5505500	7859500	3902300	5516800	2881200	4626700	2145500	4700700	4280000	4870800	4799200	1839800	6434200	2853800	4943700	4719000
L-Tyrosine	46233000	88220000	6.37442e+07	9.58514e+06	47212000	96241000	6.96378e+07	1.31509e+07	182.1	52951000	55348000	47615000	54352000	57167000	77351000	70912000	66857000	69730000	52367000	63615000	61016000	68832000	72251000	65961000	62515000	56914000	66710000	66934000	88220000	64188000	64733000	68044000	46233000	77287000	59245000	70670000	59096000	59338000	57588000	83961000	69393000	71852000	85042000	69812000	68930000	47212000	56239000	62617000	96241000
L-Arginine	1401600	4457800	2.31447e+06	613794	1244700	3845200	2.49903e+06	709693	175	1962900	2012000	3101300	1624000	2276400	1984300	1861600	1401600	2629000	1849000	1896200	2742300	1629400	2442400	2375900	2394400	2947100	4457800	2509400	2378700	2397000	1629400	2217100	2140400	2638600	2678000	1244700	2583900	2329300	1905900	2490400	3080100	3022900	1744100	3444800	1438600	2189200	2208700	2286400	3645700
L-Lysine	18614000	46981000	3.78682e+07	6.55823e+06	17245000	55984000	3.68379e+07	1.03728e+07	147	32220000	18614000	26174000	39217000	38909000	32485000	35422000	33365000	45380000	37235000	36235000	38123000	35711000	38722000	46981000	41742000	39509000	42350000	41174000	45813000	38563000	45892000	40297000	39032000	29168000	46241000	30800000	44181000	32121000	39673000	19962000	41940000	31650000	39561000	52100000	17245000	41055000	22330000	42865000	39726000
L-Ornithine	323170	806510	550282	119153	381420	1260700	633659	190132	133	384760	806510	584390	449960	559210	569410	698060	565830	589040	323170	501060	396850	561000	536590	797980	622250	466560	741280	546480	545520	450180	575300	616320	441980	441760	535880	431840	815210	642740	427810	597810	611680	811120	619730	530950	381420	528720	504310	665570	665010
L-Alanine	5150200	12297000	8728750	2.0051e+06	5120700	11917000	7.95211e+06	1.7604e+06	90	10086000	5150200	7070000	6007200	7493000	8367900	6261500	7057000	8790000	9939200	8517100	12288000	6174200	10521000	6947000	8627100	10474000	11767000	11578000	9557700	7757400	8088500	9555000	7334100	12297000	9242400	7679200	9408600	7309100	5865800	5120700	8801600	9378100	7166600	9955200	5771900	6982600	8089000	8205700	8688100
L-Citrulline	1048200	2638000	1.91193e+06	383297	803610	2548700	1.73153e+06	463120	176.1	1915100	1048200	1903800	1765600	2105500	1629100	1918900	1184400	2181600	1581000	2196800	1777500	1656300	1739800	2189600	2126400	2244300	2638000	1771500	2295100	1994100	1186500	2204100	1854400	2179100	2423600	1800800	2057600	1916400	1419000	1243000	1882900	1898500	1263500	2409800	803610	2066700	1122300	2248100	1575400
L-Histidine	7571800	13589000	1.00284e+07	1.55648e+06	7440400	13857000	1.03974e+07	1.49466e+06	156.1	11736000	9797000	7860000	9312200	11839000	9271600	7571800	10155000	9182300	10787000	9794500	10982000	8980100	12321000	10027000	13002000	8599300	11130000	9549800	13589000	10229000	9966600	8334100	7766400	9813500	9141500	9194500	9734700	7440400	11979000	10272000	10029000	8273800	12072000	9819600	10617000	10572000	11942000	11547000	13234000
L-Isoleucine	121020000	246890000	1.79281e+08	2.9832e+07	140280000	245460000	1.89098e+08	3.09788e+07	132	164530000	203270000	143960000	121020000	176740000	185020000	194030000	193160000	158030000	135500000	158170000	208190000	170220000	194960000	174230000	192220000	189410000	197400000	220060000	246890000	199320000	197130000	178590000	126320000	195410000	137530000	170940000	182390000	158840000	161860000	245460000	174890000	201660000	220680000	156640000	176830000	140280000	182540000	171990000	242270000
L-Leucine	131960000	251240000	1.85235e+08	2.85696e+07	138340000	250650000	1.92362e+08	2.9496e+07	132.1	173510000	210310000	142770000	131960000	185580000	200510000	197690000	198360000	164430000	149400000	164430000	200330000	175670000	202230000	183480000	185190000	193710000	197860000	225590000	251240000	203250000	196010000	187930000	134640000	214630000	145390000	180270000	191650000	165860000	167510000	250650000	184500000	205490000	225060000	163280000	171720000	138340000	188110000	176380000	240410000
L-Methionine	3578000	7091500	5.37292e+06	1.03139e+06	4220000	8092300	5.69777e+06	1.10233e+06	150	4092600	4154000	3578000	4393100	3780200	4947800	4996000	5208300	6475800	4049700	6368900	5897100	5115400	6857100	5719300	6520700	4774000	5435100	5401600	7091500	6393900	6477700	5378100	4162300	6201400	6226300	4760000	4220000	4290200	5043400	5227500	4912900	5040600	5646500	6084500	4790200	5023200	4973700	5265100	8092300
L-Proline	30507000	95453000	5.34318e+07	1.54582e+07	32133000	118470000	5.64254e+07	2.00922e+07	116.1	53929000	56954000	57302000	38443000	51636000	47522000	54646000	42814000	51799000	34265000	40515000	51542000	52043000	87688000	43463000	54504000	63551000	95453000	61286000	57079000	48824000	82746000	50435000	30507000	44680000	35600000	46181000	57277000	58934000	43473000	56532000	52985000	62557000	46942000	58397000	38032000	39199000	53184000	54700000	105770000
L-Valine	29842000	72675000	5.29242e+07	1.05771e+07	26292000	88691000	5.73666e+07	1.3569e+07	118.1	47288000	66657000	30612000	42315000	52630000	56816000	69505000	54755000	50052000	53777000	47991000	65281000	54603000	51243000	56928000	53016000	72675000	29842000	44582000	68378000	43599000	53396000	56166000	48043000	60428000	45452000	30189000	65289000	46016000	43900000	61147000	60788000	76101000	65109000	49278000	61590000	48396000	65620000	52024000	55356000
3-Chloro-L-Tyrosine	46725	333090	109439	53085.4	18879	191810	92344.8	38013.3	216	54428	109060	79204	105470	98478	104240	140170	333090	97554	88850	76204	78642	103630	110870	82677	89506	185070	123690	126160	46725	99446	128620	84771	91788	106950	100130	18879	114390	96796	63736	70082	88196	113040	172140	135130	55018	108770	115440	94333	94265
3-Hydroxy-3-Methylpentane-1,5-Dioic Acid	1214900	3321400	2.33564e+06	476650	1535300	3378500	2.51708e+06	460182	163	3074900	1214900	2638500	2170000	3321400	2162700	2081400	2718900	2196200	2734800	1953400	2774000	2259700	2409400	2624500	2178200	2779400	2461300	2260000	2073000	2902900	1589600	2041400	2496300	1988100	1621800	2921600	2254700	2646500	2258200	3129100	2621200	3378500	2863800	2951600	2670900	1993900	2725900	2660100	2380200
3-Iodo-L-Tyrosine	17897	58721	40523	9217.2	17504	63987	45265.2	11713.1	308.1	25721	38638	51974	38180	43900	42418	50286	49937	42518	37945	39897	35093	58721	40828	37835	45986	28442	33163	38293	17897	46480	36146	53937	51309	35531	32522	33390	37976	40424	53082	17504	52204	58647	48455	32770	27623	51713	63144	49045	56418
3-N-Methyl-L-Histidine	16732	570930	130060	145140	14317	634240	123991	137600	170	65018	85555	26226	24018	95295	82043	56684	24113	24089	18656	354880	16732	83004	116080	287200	295310	382630	59065	113860	570930	21031	22670	84927	129630	320250	21661	88420	147930	23602	33451	127080	85257	84632	41622	23896	14317	339490	18898	83155	181270
5-Hydroxy-L-Tryptophan	1850800	3031500	2.2916e+06	299330	1862300	2881500	2.4655e+06	261743	221.1	2400600	1877900	2042900	2415200	3031500	2574500	2291700	2580600	1991800	1918700	1880800	1850800	2688600	2352700	2474500	2273800	2102400	2250000	2393100	2308300	2661200	2007700	2225400	2561100	2464800	1960900	2391400	1862300	2011900	2481800	2740400	2881500	2751000	2856500	2304900	2278200	2257100	2385100	2738600	2565100
5-Oxoproline	1025800	2921600	1.50777e+06	461574	1051200	2176100	1.50693e+06	333815	130	1543200	1025800	1764300	1211800	1305000	1072000	1312000	1126000	1611600	1308300	1200800	1561100	1108100	1265100	1495200	1288500	2484600	1812200	2921600	1752800	1315900	2393000	1234800	1343500	1221900	1522800	1140300	1394500	1497500	1226200	1284900	1330800	1959100	1240300	2107300	1199400	1130300	1707800	1366800	1486900
Asp-Phe	74392	374710	166214	69627.8	113280	1074000	280080	212217	281.3	112410	115590	164810	74392	230460	187590	374710	299650	208300	117300	128330	126030	92367	247910	227030	121050	114150	184390	227180	117740	169990	134930	125600	176090	138730	104840	148130	114760	116940	162010	286000	302130	427320	211220	118040	243420	386240	211360	278030	636770
Beta-Alanine	4249900	9467200	6.06816e+06	1.58131e+06	2729300	10285000	6.51275e+06	1.98651e+06	90	6776600	5477300	6099100	4557000	5451000	6185400	4365200	4509100	4268400	4249900	8995100	8945200	6452700	7370300	6462100	7523200	4483900	6408600	5469900	9467200	7556900	4468000	6161600	4478700	7235100	4354600	6619800	5929000	7191400	9838000	10285000	4114300	8460700	4310700	7081600	9290900	5083600	5210900	2729300	6703600
Betaine	14892000	37639000	2.35813e+07	4.55957e+06	16610000	40790000	2.31957e+07	4.98598e+06	118.1	21893000	14892000	22193000	37639000	20614000	21303000	20061000	19298000	28593000	17386000	23608000	27847000	26179000	20957000	28790000	22412000	22675000	24104000	23284000	27902000	24852000	25931000	23937000	22917000	17439000	26409000	24578000	26304000	24470000	40790000	18059000	22731000	21394000	18468000	29224000	16610000	21623000	22146000	25798000	19052000
Histamine	18536	1202500	109180	232641	25148	3246700	216564	622144	112.1	27705	35574	37318	23370	47429	29185	28085	54647	225420	42901	36616	57714	42081	1202500	62614	42099	25565	18536	29333	51194	49706	60334	151380	36997	305300	115080	35146	45174	90666	116480	161760	38197	25148	93095	142770	37067	158400	79022	275220	3246700
L-Cystathionine	81655	191850	128392	33572.3	21540	198220	99894.2	35487.8	223	127320	163760	113980	92534	93707	109820	84337	81655	126210	131400	166870	129010	103370	185350	146410	169180	103250	163560	99865	118110	154390	163810	144220	87755	191850	86465	134610	132790	95798	92685	115970	71298	148620	100870	94601	146800	85386	90889	96041	119720
L-Homocitrulline	39886	189900	79937.9	33317.6	32791	186240	81490.4	30465.1	190.1	72569	54017	79612	71528	98996	84006	106110	50373	89151	80864	119780	132480	66785	45633	119660	76701	92596	52244	47086	189900	55318	53616	59339	66644	73492	39886	107470	70545	81344	43501	77270	77662	138960	87006	90961	76115	102370	89839	68215	50387
L-Saccharopine	458110	934170	667059	129956	515150	891810	699392	109478	277	736860	718740	760800	585040	934170	707740	557750	565250	475360	458110	650470	647780	691280	913720	697350	565290	752870	675150	471980	904190	771300	725100	581920	609690	672070	513550	765790	658540	725890	710500	813690	642960	891810	530700	759780	884870	666480	794480	697570	738490
L-Theanine	390230	949040	578871	153446	330530	1180100	654043	188483	175	490220	921320	949040	498040	515030	494440	439240	406820	782990	390230	463940	639720	476500	576360	559640	542130	672990	859000	599280	435470	514190	533300	621650	459340	501840	707930	330530	569290	754210	428650	1000400	712260	820550	450230	820820	602590	447760	666940	570520	716670
Methionine Sulfoxide	614640	1342600	967510	194508	640820	1454800	991677	183871	166	941000	1194800	932480	791590	1064700	1147400	746990	650880	812000	924300	915030	1137100	1008000	1299700	804760	1035500	859350	983290	614640	1055500	1342600	880080	740000	1195200	1217400	860970	812200	1131200	899480	873740	1060400	1086100	1006500	840310	1096300	1142700	912500	1032700	955180	1375100
N,N-Dimethylglycine	3201100	5535600	4.36504e+06	708835	3538100	7262000	5.23269e+06	946958	104	4236000	5143300	4069400	3422400	3635800	3666600	4583500	3617900	4228300	3201100	5201600	5460000	3896600	3903100	5336400	4984300	5535600	3970100	3734100	4598000	4273300	4934600	4916100	3743700	5372300	3826900	3901800	5072300	3538100	4545300	5317300	5405300	6285400	3578300	5761200	5341600	5101800	6665900	5617300	4801400
N-Acetylmannosamine	45034	83639	62202.8	9800.19	49535	86174	67579.5	9773.96	222.1	76894	65648	62514	58173	47178	47072	62644	69406	52652	45034	67566	68127	81166	58322	64890	83639	54510	64556	58644	73139	62054	62050	64082	60523	53902	52888	72820	68198	63792	85553	86174	66778	66850	58774	67515	81071	65845	58254	62596	65531
N-Acetylputrescine	484000	845790	598212	99147.7	252880	953060	637942	141804	131	581560	485560	509130	509200	555780	577300	622010	548520	525700	561370	617340	845790	700490	494610	693040	633720	485370	698860	569120	555690	484000	819960	706750	622440	648460	501740	749790	680560	545170	953060	554100	743230	642040	628000	794330	647000	545370	475210	671610	770730
Ng,Ng-Dimethylarginine	213310	417040	318416	53134.8	257710	614530	388626	84333.7	203	308740	315210	417040	327150	364670	330130	341140	347540	414920	234760	241640	367550	327030	344730	306580	283130	399740	330230	311190	244410	348000	287750	293930	326600	251700	213310	261970	321450	360900	319060	484420	472580	430460	314520	614530	352980	383270	473310	337010	508050
Nα-Acetyl-L-Arginine	868200	1965300	1.3198e+06	282916	947330	2115400	1.32498e+06	232585	217.1	1368200	1520900	1070900	1666200	1317400	1114900	1523700	1578800	1965300	1581800	1331600	1265700	1201900	924950	1019500	1007500	1784500	1237600	1610600	1447200	967050	868200	1116000	1352000	1047300	1425000	1414700	1413500	982420	1421600	1414200	2115400	947330	1455300	1235000	1266400	1221900	1474400	1186200	1191300
Phe-Phe	27354	84652	47151.7	13452.7	33328	492060	140334	110153	313.4	40753	52595	33365	50783	67546	52525	38809	84652	55238	33158	27354	38880	32357	29501	62119	42671	55718	45263	63324	60374	49423	35142	45986	41106	51020	36281	123380	33328	44819	134130	82389	99279	124260	135080	46433	138190	143890	157130	107870	156690
S-Sulfo-L-Cysteine	140000	328390	226360	57865.4	119000	362180	234078	63558.1	202.2	147130	140000	267010	228890	148610	194210	204230	225460	296470	149770	167540	206950	239510	328390	312080	262350	263260	227600	195850	196040	179190	316680	292570	214060	176120	305400	248720	196300	362180	239600	119000	182330	166720	209120	261710	147240	214190	194510	204150	347780
Trans-4-Hydroxy-L-Proline	1110400	6126600	2.46991e+06	1.28664e+06	1333000	6419300	2.63818e+06	1.30493e+06	132.1	2548000	3543700	4791100	1689000	2203700	1110400	2114500	1246300	2146500	1340800	2304900	1791400	1497300	2186100	3082900	1268400	5773000	6126600	2302400	1787200	2316500	2024400	1903400	2428300	2903000	1787900	1866900	2770900	2947300	1333000	3788700	1508700	3388500	1470600	2607300	2039500	2070200	1652600	2169000	1964400
Trimethylamine N-Oxide	380540	1830900	1.09779e+06	391288	370940	1560800	1.04254e+06	373703	76	1031900	1505800	1116300	1313800	1726400	1550800	857550	606110	1010100	691480	1687800	1172700	959000	466360	1131000	878370	1304400	1594000	908920	1066300	552430	1145900	380540	1147300	906370	1830900	864280	1138400	807130	1262000	1560800	1444800	1390600	571110	1352400	750680	950400	1343700	649500	435060
Urea	25696000	55260000	3.86395e+07	6.76488e+06	27596000	48882000	3.89002e+07	5.9325e+06	61	41631000	35476000	33154000	25696000	48095000	40197000	30878000	45960000	31215000	35225000	41839000	30950000	32926000	36731000	48045000	42286000	35386000	42307000	30359000	55260000	41946000	40683000	35144000	43108000	43770000	36361000	41813000	39433000	34004000	27596000	47079000	40811000	40337000	46042000	33032000	39420000	43684000	28590000	34189000	37797000
L-Alanyl-L-Lysine	159750	358330	232638	55411.4	175430	440680	264680	69196.6	218.1	263980	216260	178060	253780	298690	226680	284140	159750	191780	184990	187910	340030	178790	299020	249900	286140	257560	358330	265420	244060	193980	165730	203890	205570	192100	162050	296830	272080	183510	278560	331070	326300	223930	201700	235620	250100	184050	392550	175430	376350
P-Coumaric Acid	2161500	4735400	3.3463e+06	518472	2529000	4921200	3.65801e+06	656688	165	2976700	3062700	2350500	2856900	3248200	4083900	3274800	3543700	3490400	2749300	3394700	3274800	3554200	3808900	3391200	3442900	3146900	3502300	3552700	4735400	3420500	3463400	3588300	2161500	3952100	2977000	3763000	3044300	3200500	3173100	4685300	3695400	3961000	3736400	3616000	3748900	2529000	2985500	3365200	4842400
Syringic Acid	8520.8	67806	34525.3	15803.7	10130	73445	34595.5	16913.4	199.1	43512	27876	39593	10445	37807	67806	41855	11210	52233	35233	30484	41036	65214	23019	24793	28569	47439	35651	15618	33642	25133	8520.8	35282	47080	53943	14663	50999	18448	53233	17120	50549	73445	33336	13366	32524	39588	18582	34776	63561	20773
4-Ethylbenzoic Acid	981.85	28449	11674.6	7291.25	4356	301480	30401.3	55911.7	151.1	2060.6	3642	16177	981.85	16220	6803.7	4608.1	9655.2	8191.5	16704	13318	24049	27939	15620	10022	28449	8749.8	9786.3	1222.7	12774	10446	16509	10202	6951.7	9070	13386	9593.5	4356	25883	23112	18648	16364	16653	10521	9909	31538	22206	37710	28844	25868
Phthalic Acid	5685700	8210800	6.75903e+06	677951	5947600	9512000	7.49855e+06	837650	167	7261500	6671200	5738000	6293000	7155000	7682900	5714800	8210800	6905900	5685700	6444700	6715200	6881000	6317800	6951700	6690000	6465200	5748800	6427200	7852300	7751200	6674800	6580400	6643500	6634500	7637600	7014400	7349900	6214500	7244000	7855100	8704800	6159700	9512000	8123100	5947600	7070700	7774100	7579000	7721500
1,4-Dihydro-1-Methyl-4-Oxo-3-Pyridinecarboxamide	547250	8624900	2.4714e+06	1.86827e+06	705790	9528800	2573085	1.94159e+06	153.1	8624900	4723900	1240400	1411500	2529500	1399100	953800	1362300	1984600	1893500	2012100	547250	1524000	1143600	3969400	1327000	3590400	1731600	2396300	6519700	1349500	740720	2833600	2114400	4312200	2021200	9528800	4251800	1211400	1247300	2034900	2045000	705790	1469500	1974400	2172900	2420600	851120	1950200	1448100
2-Picolinic Acid	283260	600350	413330	69247	332640	1120300	463452	149072	124	320050	382960	283260	339290	376580	465490	428650	455970	432570	339300	398510	408180	397160	600350	431090	419680	393870	382340	470190	531920	394240	425390	452490	301890	496480	418680	396660	403520	376310	392540	509070	474890	485790	530720	411700	416770	333320	370560	430780	1120300
4-Pyridoxic Acid	35055	479830	95591.4	107481	24831	355690	86421.3	78392.5	184.1	479830	57691	45379	45949	101940	98183	60686	37848	61719	57268	57824	43476	35055	78396	53324	78174	69585	59887	90716	306050	39439	53284	42467	43338	337510	50358	355690	62132	32339	82526	90521	111220	57681	38145	58565	77978	59423	46039	43959	90656
Theobromine	31658	5817900	700229	1.48784e+06	9765.1	6343000	701303	1.53276e+06	181	9	293300	41525	86770	31658	9	348910	9	9	54609	9	9	4685900	253340	387570	1088700	9	9	9	2871100	9	5817900	179610	1475100	434070	155800	11319	268390	32377	91019	24847	12371	392360	9	9	48214	9	9	4515600	247220
Picolinamide	154930	1077900	341845	233245	812020	5827200	2.21944e+06	1.27941e+06	123.1	218020	258860	265730	246350	219500	201190	368430	879760	345160	161580	154930	247590	289940	657670	368900	250260	192280	284970	322510	1077900	221590	179280	750860	285140	245330	194250	812020	2258500	1005000	2136300	3395100	2060400	1903000	1618600	1398900	1855100	1732700	1408000	2295800	4474500
Acetylcholine Chloride	95604	228800	165572	34886.4	128010	301480	188593	44325.6	147.1	227390	198620	177270	139820	185090	170410	211470	156260	194630	111030	203640	125970	146500	228800	172400	174630	172440	117800	95604	152660	161600	130810	131130	194210	170870	153820	140200	149910	128010	166350	236610	259640	301480	162360	192050	154770	207840	159160	159740	218080
Choline	471380	986790	705118	133015	610680	1851700	960095	225448	105.1	717540	840390	565920	515330	716650	539830	736290	715340	843880	652610	875910	986790	605260	664510	719760	961900	760880	471380	547360	672620	757510	582930	723360	718090	841580	599440	769250	939400	610680	836860	991710	1082900	991380	867480	998500	956370	942070	1285900	892420	961250
Putrescine	592810	854490	714398	79011.2	680210	1049400	762633	91028.4	89	707010	630120	833890	592990	701030	726210	652160	621050	758160	767520	767840	848230	854490	592810	623300	716130	632150	653870	692950	820400	751750	803230	680290	779790	685940	681050	792210	908500	680430	1049400	685540	748690	802330	706850	703070	691350	857640	693950	732890	806580
Diethanolamine	22248	118690	63241.9	24620	38532	119360	69382	20153.4	106	34770	108700	118690	47761	22248	46892	54260	67260	81602	51910	88944	55548	47610	41697	72602	52946	99196	81453	23204	35401	67600	50281	82842	70865	62684	77323	53745	62141	52105	44067	66290	97228	63733	46912	119360	70856	58053	78370	55134	38532
Phenethylamine	317690	502980	387242	45794.3	357050	518020	430798	49002.1	122.1	441880	355780	326840	347160	431530	430040	344700	502980	380490	346360	403780	382950	385300	317690	391670	367330	347490	351270	364500	463730	457420	388620	383080	391920	345360	418410	441760	398080	374830	425300	478480	511550	357050	518020	384600	358800	367010	431820	452520	484130
4-Nitrophenol	534000	1864500	1135055	312563	472130	2275000	1.09112e+06	352235	140	1141100	1291700	952110	534000	1059200	1362600	1065500	925080	991230	1314400	1495400	1080000	1047000	1662400	750480	1219600	1180700	1394400	559730	1289400	1456500	1038900	1024300	1864500	1133200	678000	962690	1242000	996970	761550	1241500	936210	1034000	999110	755710	1274800	1343900	958480	981860	2275000
Vanillin	422160	6496300	1.70145e+06	1.42831e+06	498150	6495100	1.68144e+06	1.39866e+06	153	6496300	2969600	810890	972670	1847000	934340	578080	842640	1116800	1254200	1606600	422160	1062900	538080	2589900	861060	2305000	1252700	1512700	5229200	908060	586490	1901700	1436700	3016700	1185300	6495100	2844500	768920	903670	1587800	1006900	584710	929990	1130600	1266500	1570600	498150	879130	565130
1-Methylhistidine	352860	1045900	594029	158426	368610	1235100	638675	220629	170.1	753410	1045900	821640	500650	569670	420050	741940	352860	780770	450510	635460	592960	496110	424460	693490	399770	716410	583690	454640	639010	522900	410920	563560	597000	678970	598010	483930	634400	557740	492640	1235100	500780	1055200	426500	1012200	632520	527270	505970	643420	456680
1-Methylxanthine	8394.8	387610	61563.3	92814.9	9369.8	386600	62060.8	94314.6	167.1	16636	23656	25133	18549	18694	16084	80082	16836	18957	14885	20380	8394.8	214650	23764	84821	128100	15201	18044	16640	274670	19096	387610	20124	31867	69609	18164	11796	23478	24991	20032	11420	13466	100710	21694	17503	19886	16552	14375	227570	32561
2-Hydroxy-6-Aminopurine	94650	2274100	639225	514447	725490	9520900	2.04853e+06	2.14002e+06	152.1	122180	274870	162860	167630	190500	447170	589680	1060400	1234000	276330	408550	1100700	687860	2274100	94650	678000	238520	656110	731080	417110	1002100	474680	1668100	860580	514200	287890	789640	2238300	725490	823130	1890300	2040800	1111500	854320	1444700	779040	819180	2398600	3375800	8194900
3-Methylxanthine	15081	412320	50376.7	100934	13956	384950	48838.6	96203.3	167.1	9	9	9	9	9	24582	19468	9	45636	9	9	9	412320	9	15081	95673	9	16907	9	270050	9	230940	31462	96478	31479	19600	9	17733	9	9	9	9	9	9	35202	9	9	9	384950	9
5,6-Dihydro-5-Methyluracil	177310	401460	263231	55180.2	193760	395940	283031	58469.3	129.1	270870	331450	242470	188330	271630	298820	240660	307970	357840	228650	207460	293430	220500	215510	269650	264940	241590	296520	401460	198170	223660	335190	221330	235160	303440	177310	246140	348390	232580	220220	259040	317370	196690	281170	297610	248010	258370	347060	235010	193760
7-Methylxanthine	112600	200930	156178	26838.4	99382	293140	155903	37933.2	167	132960	132480	139290	143850	134430	200930	154140	141350	200530	118810	187860	163770	184790	181630	151540	150420	113120	151160	112600	176310	193940	197880	142560	146260	163560	144470	165600	140470	162470	128430	184780	134580	196090	151340	205290	146450	126390	112420	141350	293140
Adenine	975940	2244100	1.46444e+06	299272	990160	3119100	1.50304e+06	415353	136.1	1119700	1289000	975940	1231200	1266900	1739800	1456500	1931700	1615900	1111000	1488100	1282400	1515300	2244100	1366600	1474500	1259200	1512400	1600500	2066700	1456100	1390800	1593000	1110600	1697900	1279700	1454700	1198900	1130400	1236600	1919000	1516400	1558900	1686600	1435600	1444700	990160	1289900	1374100	3119100
Adenosine	309130	4701700	1.53492e+06	1.2294e+06	522740	7370900	2.62603e+06	1.64268e+06	268.1	4701700	1551400	3662200	2876600	1265600	1194500	1592000	3166100	2923000	835090	1000900	928840	837920	1080900	3993400	385870	1457600	437900	395160	1227500	941840	1175200	309130	1258600	310500	398550	1543000	2361100	1412300	2165500	7370900	3062600	4691100	1126700	2555500	5969700	4863000	4189600	1685400	2835900
C-Di-Amp	154020	291400	206037	35566	133510	285890	218645	32192.2	659.1	166800	180220	197880	218080	213420	246470	242680	154020	171780	183350	159360	219650	210080	219010	189800	230210	241750	166930	160300	231610	291400	200220	185510	274510	187720	214190	199210	203360	214840	246210	191860	215560	210670	216440	223030	255350	210070	187430	251200	285890
Cytidine	27407	67040	40218.8	9802.84	33237	69482	47889.1	10297.7	244.1	27858	35334	40961	33192	37758	36571	30524	27407	32251	34725	55495	43502	39622	41715	60802	44057	35239	51438	35738	67040	36953	36519	50968	37260	41442	31317	52278	40036	69482	65398	63989	45931	52612	34089	55242	49716	53362	42312	39215	43712
Cytosine	63870	163080	108450	25048.1	68138	195260	118019	34435.5	112	63870	95986	86579	119270	130300	139180	76114	102260	122780	67318	88682	111920	107210	153510	87189	163080	126110	106140	92445	92124	128880	129530	105630	92143	98521	132920	72643	68138	86505	151070	108410	195260	80579	105490	137730	125800	107540	107190	114960	91682
Purine	504980	802480	638497	70908.2	583440	925280	709350	87279.8	121	663550	626080	504980	610150	670460	758400	529860	802480	644480	530290	615820	634730	657780	592290	656590	626580	582920	557320	621010	718850	741990	658210	583470	629960	672350	710330	623480	631690	583440	685770	758480	847810	618870	925280	713330	591030	663060	691840	726540	751690
Thymine	172190	331800	247594	39314.6	104680	339810	250422	52294.7	127	262240	227490	257520	202350	225650	275480	217990	227750	301240	216820	175170	266920	302170	331800	261600	268260	224270	252220	263780	214690	292720	268480	214340	287600	226700	172190	240000	267560	226380	285380	104680	339810	272930	178010	314650	262420	168890	240370	272030	319090
Uracil	866650	3026500	1.83883e+06	586900	2037800	10256000	4.26346e+06	1.74914e+06	113	1634200	1884600	1277700	1292600	1132300	1867300	1496200	2307600	2889800	1307100	1655400	3026500	2499300	1743100	1877200	2198800	1554200	866650	1884900	2394600	1612900	2640500	2598300	1898000	1366100	903740	2037800	4508800	2366400	2899200	4820800	5290100	3677600	3411600	4230900	2973100	2831700	5575600	5398700	5705700
Uridine	338220	1138700	705443	224520	736860	4270800	1.59661e+06	700200	245.1	693870	770010	484750	455530	454080	715330	593130	801420	1084400	528090	587750	1138700	982890	695960	756650	871440	578820	343420	695830	949680	554620	925080	1038200	804520	499130	338220	736860	1706000	844730	1177400	1709400	1668000	1245300	1268600	1383300	950100	1190300	2205900	1882000	2265900
3,3',5-Triiodo-L-Thyronine	20642	64036	46128.3	9849.25	29537	61844	47838.4	8120.15	651.7	20642	48746	40083	44707	64036	55659	47844	46930	37387	43499	47285	41805	47775	54939	34525	46261	53276	63468	46140	26801	57436	45323	37399	44806	53720	48844	29537	57117	44325	39523	35780	61844	54251	54525	49646	38480	37228	37839	44713	50142
Norepinephrine	140310	376250	270882	47294.7	211940	378850	304096	47603	170	226450	236310	267010	270290	140310	259500	268950	267190	290420	258680	250110	282570	284840	319700	307980	335220	343000	241690	329430	376250	255970	259630	279000	227060	248670	216710	226040	307670	274500	317430	274660	250230	301720	353760	360170	211940	212520	312910	268850	378850
L-Carnitine	7396100	19937000	1.30344e+07	2.96024e+06	7910100	25741000	1.49945e+07	4.31566e+06	162	16042000	17446000	17637000	11885000	17033000	12772000	12095000	14018000	12917000	14028000	8778500	14119000	12513000	12475000	11859000	11698000	15845000	11946000	11325000	10408000	19937000	7396100	11613000	13859000	10581000	8669400	13996000	12687000	13930000	11752000	24742000	13447000	25741000	15698000	16323000	18403000	10396000	18644000	14137000	12579000
D-Arabitol	44537	97823	67731.4	13913.7	25513	93967	67179.6	13414.6	153.1	48698	58809	70917	59893	68440	95017	86664	59904	71993	75794	71203	68070	59129	56668	62858	56623	89397	80663	44537	97823	71050	58924	61161	58546	78267	49969	69181	54782	77992	68687	85948	70120	69786	67647	87315	60934	83776	55433	25513	72872
Ribitol	80008	118650	97855.1	10972.8	78588	119050	102395	10822.8	153	91397	101670	83797	115270	118650	88840	92641	92363	88749	97368	105500	112920	104770	113550	91625	106420	85752	82249	111340	102810	80008	99371	92190	87924	103920	93139	95602	107610	78588	107260	78809	88698	107450	104140	99011	100950	108050	107480	106860	116040
Xylitol	45925	96482	68199.9	13859	47615	96832	68074.3	12120.5	153	64834	51719	69560	51274	58405	86776	71396	60054	62774	57747	75656	88127	60864	61221	69867	80400	52159	69992	45925	96482	70441	83240	94052	66612	74599	49022	53414	47615	73911	80619	62904	62252	68986	65000	57787	76782	66650	74203	64737	68653
Α-D-Glucose	7600900	26000000	1.61177e+07	4.55145e+06	7366500	32813000	1.59697e+07	5.16665e+06	181	15096000	18372000	15223000	7600900	14267000	20852000	14906000	12814000	12296000	16466000	21147000	14645000	16922000	26000000	12231000	18571000	14327000	19193000	8428600	19184000	20926000	16765000	14239000	24668000	15327000	8594600	12244000	17443000	15246000	11426000	18043000	14840000	17257000	12510000	12005000	19341000	19348000	12672000	14161000	32813000
D-Galactose	11416000	29629000	2.02513e+07	4.80293e+06	11385000	38628000	2.00192e+07	5.59139e+06	181	19848000	23113000	19734000	11416000	17687000	25854000	19775000	16312000	15830000	20376000	25349000	18756000	21095000	29629000	14776000	22925000	19393000	24784000	11984000	21795000	26366000	19536000	18279000	28862000	20211000	12849000	16899000	22448000	20239000	14569000	22237000	19365000	19899000	17631000	11659000	22651000	23850000	17609000	18831000	38628000
D-Glucose	12246000	30516000	2.13232e+07	4.72491e+06	12284000	37413000	2.09047e+07	5.16467e+06	181	21134000	23306000	19754000	12246000	18360000	25984000	20856000	17328000	18109000	22356000	26576000	19625000	21989000	30516000	16253000	23195000	20985000	26892000	13359000	22775000	27613000	21207000	19313000	29702000	21134000	13836000	17401000	22884000	19749000	15854000	22681000	19908000	20926000	18996000	15628000	23808000	25692000	18174000	19263000	37413000
D-Mannose	11980000	30588000	2.10447e+07	4.59197e+06	12360000	38795000	2.08209e+07	5.3784e+06	181	20480000	23121000	20173000	11980000	18143000	26136000	20790000	17579000	17260000	21419000	26299000	18761000	22471000	30588000	15891000	22403000	21153000	25181000	13171000	22953000	25895000	21304000	18541000	29267000	21764000	14439000	17456000	23240000	19291000	14860000	21569000	20128000	21191000	18635000	16108000	24126000	24769000	17915000	19667000	38795000
D-Melezitose	1736.5	17821	7379.44	4462.92	2829.4	16755	8070.18	4435.34	505.2	6708	5211	4052.4	7295.6	6302.7	14727	1736.5	17821	8234	3948.8	16210	15630	6236.5	7677.6	12641	10493	5789.5	5209.5	1736.5	4665.5	3473	4629.9	5112	6751	5040.3	4533.2	4566.2	5592.4	16210	9100	4631.2	8071.6	5209.5	10190	2829.4	3439	6880.4	5209.5	8455	16335
Lactose	1864.1	17958	6483.12	3837.28	2499.9	19994	10422.2	4451.88	343.1	8064.9	4920.6	17958	8689.6	9222.5	9	9918.5	2771.4	11330	6886	2458.7	8011.9	4996.8	7438.5	4959.3	2517.2	3738.8	1864.1	3729	7437	9357.6	4959.6	3689	9292	10612	3729	5662.5	8927.7	9918.5	13051	12892	8409.8	14917	2499.9	16985	8764.3	5635.9	10512	8708.1	18795
Maltotriose	2314.8	19770	7152.3	4462.91	1158.2	21107	7843.22	4360.85	505.2	4631.2	5946	3474	6106.4	4566.2	6946	5111.5	15832	3005.6	2314.8	6782.6	8104.2	11898	19770	15471	4051.3	7526	2894.7	5789.5	5177	12747	8582.5	7109.4	4631.2	3473	4018.6	3988	5658.1	5789.5	13021	6548.6	11936	1158.2	4018.6	12795	11721	3585	6988.5	9433.9	21107
N-Acetyl-D-Glucosamine	75594	225910	109516	32659.5	60477	288330	120443	48987.8	222	80388	130580	112330	96681	106840	114820	115270	100250	85582	105110	85888	132340	120000	95447	98797	85769	75594	89018	82473	96401	98753	137390	86896	179960	225910	108930	69139	134250	94279	87498	97328	112620	105800	116600	77653	120740	109800	116000	288330	111290
Raffinose	578.25	24049	7699.49	5001.2	578.25	24228	7490.37	5603.14	505.2	7560.2	5899.3	8685	6982.1	10096	8013.7	8837.8	10836	13040	578.25	2282.1	6106.4	9068.2	6204.4	6849.5	7491.6	2314.8	8410.5	1158.2	11480	16395	24049	6369.5	4597	1158.2	5724.1	4949.5	11002	11042	9788	20615	12605	4631.2	10970	3949.3	1903	3986.5	1158.2	5789.5	24228
D-Glucono-1,5-Lactone	203550	275530	244042	17632.4	209350	277760	240181	19305.6	179.1	258600	237550	222160	264350	266710	244670	256600	258970	234550	203550	237800	248460	248080	226940	234290	234380	275530	244180	267690	239490	254990	246490	227260	227770	217570	266460	254480	246720	237860	233050	209350	248420	232160	228630	240190	245740	213960	267920	244770	234690
L-Gulonic-Γ-Lactone	47709	166890	90921.2	25591.8	62932	175850	99115.3	25496.4	179	66071	60081	116890	114730	70194	73460	62872	109650	101230	96838	88710	133320	166890	91644	47709	67765	87858	96714	77142	101560	85138	117360	86755	72874	91825	78670	95262	62932	100450	116780	74601	66368	79021	94377	98506	131220	77203	72573	128480	175850
L-Ascorbate	163050	760230	386159	143859	122610	620770	360732	127633	177	287070	384350	243060	328390	650530	344670	314180	698950	250380	357630	289820	278210	371600	487940	389850	264860	450860	410890	163050	441750	336340	480820	246050	760230	488900	319760	280190	296680	384680	193340	270650	381630	389280	414620	151110	261910	464280	438600	401360	534510
Nicotinamide	143230	892240	298816	195949	723570	4781300	1.91981e+06	1.04685e+06	123.1	163300	260060	229560	237340	172710	143230	296140	727050	280180	223380	155640	262500	203760	555040	334770	244720	174470	243270	251800	892240	199350	150270	713560	257070	234990	162820	723570	2060000	892920	1737100	2736800	1960300	1620000	1359400	1239000	1576700	1564000	1303400	2077500	3784100
All-Trans-13,14-Dihydroretinol	106950	280540	163368	43659.5	77628	182840	127693	29328.9	287.2	275650	213600	122800	148510	193500	148730	148200	159500	149350	166190	116420	111490	156910	168420	199820	156310	106950	141210	120230	280540	179580	117670	177880	155060	186880	146160	162480	124060	77628	114320	93455	152820	111470	87882	127650	152390	148510	136320	181320	124170
Nicotinic Acid	284000	547300	376397	59998.7	279930	1102000	415970	150630	124	310090	361010	284000	318370	348970	391910	393780	410990	387840	312840	355010	340280	345310	547300	416770	342740	360420	429220	387740	505940	398850	409000	359400	325790	433320	309430	357600	352630	326680	360110	455620	434560	373670	435260	383760	424530	279930	351690	371450	1102000
Nicotinuric Acid	86484	291740	186702	52535.1	42955	324640	198006	65518.8	181.1	205780	209340	129540	130520	167440	154500	213860	257210	223330	238570	239920	86484	122720	142720	179480	194670	291740	164730	169670	264550	150470	149240	211750	203550	246290	106170	163060	280760	140880	162810	148350	171970	235030	245350	183080	232220	324640	119170	148760	176250
Pantothenol	9478.7	58123	21469.3	13241.6	6612.5	58472	19092.8	13993.4	206.1	25785	23415	27461	14344	14663	28498	58123	16454	12397	14381	47758	9711.5	19797	20167	9478.7	10655	41151	9859.2	10267	9646.3	11247	13496	26047	45753	17645	20003	17855	17341	8253.2	56708	8283.3	17013	16145	7805	24926	18979	58472	23016	6612.5	24800
Riboflavin	76213	1831500	354781	383819	93986	1860100	420838	406287	377	1184000	207000	179530	447200	76213	421290	135650	176930	191040	241040	539260	146570	196650	142540	755450	228150	156990	289220	86903	302610	203620	230780	274620	120810	1831500	458740	1252400	245570	190760	553510	107870	474240	238360	169230	242770	313790	535410	213950	105770	428280
Trigonelline	63675	690470	237140	177193	40791	928230	233133	207598	138	142220	198550	301380	690470	128710	677840	281860	63675	393000	171120	152950	475750	149150	456070	169440	157450	109670	94969	292370	132860	83115	73269	112540	151690	105830	399690	86257	168390	302320	928230	196910	625110	356000	119070	392340	169000	126160	446180	119050	495600
Isonicotinamide	129970	890920	295948	198259	762120	4989000	1.91196e+06	1.06217e+06	123.1	173980	249290	218980	238530	175860	146840	287160	750650	313600	207070	129970	244790	208500	559150	351780	217350	191370	231070	264860	890920	203270	172630	694970	226670	174940	170460	762120	2172900	848030	1869600	2764700	1795400	1558900	1312200	1301800	1622500	1316600	1277500	2006200	3757900
Indole-3-Acetic Acid	11208000	18329000	1.40418e+07	1.75537e+06	12569000	19678000	1.5247e+07	1.74412e+06	176.1	14795000	12176000	12490000	13001000	18329000	15680000	15514000	16968000	13247000	13184000	11229000	11208000	15828000	13978000	14882000	13154000	13521000	14791000	14909000	13484000	15591000	11364000	13592000	14682000	15057000	12432000	13865000	12633000	12823000	14515000	16011000	19678000	16761000	18523000	14143000	12901000	13734000	13676000	15193000	15687000
Indole-3-Carboxaldehyde	249650	1269500	549515	261384	293490	1317500	538355	250273	146.1	287210	358850	368720	621350	738710	407630	502960	499780	1095600	308950	723590	249650	656070	871860	782750	1269500	278500	574900	670350	270450	382070	504420	290880	583270	681010	308350	429020	392890	443220	533180	362060	324350	424640	494630	1317500	293490	814260	321940	699610	853780
2,6-Diaminooimelic Acid	6003.8	31089	18492.6	6060.41	4935.3	38149	19197.9	7603.44	191.1	6003.8	20288	16478	13750	13387	16868	20378	26957	23994	12351	27629	18993	20082	15389	17384	19742	23556	11005	17039	29512	20304	14456	11416	13264	31089	19493	20163	19536	25780	11425	8680.8	16424	33661	4935.3	24973	19562	16923	23112	20175	19772
2-Aminoethanesulfinic Acid	12349	57942	31364.9	11289.3	21478	48955	34516.5	8879.51	110	52337	16205	30580	23398	30671	34272	23817	21951	32499	17872	48054	44793	32777	25292	31323	38595	28804	26358	25670	46833	57942	28256	27884	19677	12349	37278	29833	23988	48855	45711	37655	36337	42218	42725	37700	48955	30352	28864	31925	45382
5-Aminovaleric Acid	15775	75199	34737	14328.9	15126	74124	35794.1	13283.4	118.2	17665	34732	75199	56500	15892	44735	18779	18172	29706	26114	30614	51075	15775	51808	30182	34712	37508	44838	48423	37935	29301	23300	41760	29621	36164	22651	23954	15126	40145	45950	24357	27335	38138	35225	52850	32545	31074	53156	27644	74124
6-Aminocaproic Acid	12558000	28225000	18754000	3.63225e+06	12429000	29846000	1.96061e+07	4.52467e+06	132.1	17186000	24157000	15257000	14844000	18478000	22891000	24488000	17602000	15753000	14866000	16214000	17309000	17483000	19732000	17482000	17492000	20731000	20045000	21624000	28225000	19687000	19474000	20281000	12558000	20622000	13123000	18688000	20400000	17510000	15779000	27679000	18239000	22414000	22481000	14642000	16568000	12429000	15101000	16671000	29846000
7-Methyluric Acid	153410	259650	208435	25986	124010	257600	197513	33755.6	183	189060	185250	220340	243910	259650	204770	238100	234110	220650	253440	189920	190660	194460	201090	172460	168920	220750	192580	215130	153410	214710	232300	193940	216970	200090	212630	237380	232100	195160	172960	209480	206660	190440	199730	199200	153550	228570	219200	186980	213330
Chlorogenic Acid	5960.6	321340	78798.3	73108.3	6106.2	180510	68115.3	53441.8	355.1	66596	5960.6	82306	55224	44137	61229	28240	212080	96326	22833	19457	54811	22414	21322	169660	321340	70217	183510	86254	18719	102550	23989	52416	60261	134990	31913	73410	6106.2	55408	52613	33919	58246	16925	145470	125160	27565	15086	55642	16684	14488
Creatinine	956290	2067300	1.38812e+06	262336	989690	1909700	1.38219e+06	260123	114.1	1583300	1506900	1476900	1394300	1410900	1176400	1322100	1435000	2067300	1083600	1672800	1170400	1464400	1441000	1866700	1538700	1039600	956290	983350	1388100	1513600	1445900	1194600	1604000	1145800	1209100	1739600	1438400	1632000	1702200	1324900	1173100	1197800	1380100	1818400	1050700	1537900	1013700	1442100	1748000
D-2-Aminobutyric Acid	3815800	6437700	4.90143e+06	781112	3636300	7862400	5.72779e+06	912988	104.1	4025400	5315700	4056900	4349100	4182700	4420000	5803600	4319600	5941500	4283200	6437700	5701100	4903500	4318400	5939900	6024400	5383700	3815800	3900300	4413000	4665500	5198700	5874300	4432900	5244400	4485900	3636300	6435200	4586200	4861500	5283600	5351000	5921600	4294700	6888500	5428300	5614400	6351800	5648400	6388900
Dl-2-Aminooctanoic Acid	677090	3297300	1.5936e+06	697049	304800	3349700	1.43386e+06	665503	160.1	1028100	1782000	1443600	757200	1913300	1320500	2393800	677090	1656800	1148100	987900	910090	1493000	2008900	1746800	3297300	1426800	1250400	957590	1241300	2909000	3140000	1758000	1242300	1853600	1090200	1029600	1935000	1488300	832880	345270	1509800	2655700	304800	1565400	1272800	953670	998090	1421200	2050600
D-Pipecolinic Acid	1191300	1999600	1.60883e+06	204609	1059100	2347500	1.73462e+06	274166	130.2	1583000	1532900	1378500	1412100	1438000	1635800	1411200	1779000	1809500	1406200	1399200	1711100	1480500	1191300	1999600	1764900	1709300	1916200	1933000	1548000	1433900	1854400	1763400	1557500	1678400	1502600	1601000	2161500	1494400	1555400	1564500	1958400	1474500	1791000	1863700	1059100	1526200	1825300	1573700	1376300
Homovanillic Acid	4484300	8928800	6.19464e+06	924868	4243100	9426800	6.62447e+06	1.33123e+06	183.1	5535200	5588200	4484300	5143400	5713800	7264700	6084400	6425900	6404100	4948000	6343700	6196300	6302300	7013300	6526900	6250500	5622400	6842400	6908000	8928800	6242100	6369900	6264700	4565500	7261400	5830500	6558500	5474100	5322600	5797400	8337500	7058600	6462500	8090900	6321200	6409200	4243100	5133400	6131200	9426800
Kynurenic Acid	196170	327290	254977	31384.2	216750	370910	288461	39918.9	190	284610	199110	243700	251710	327290	270630	299150	288010	239860	233380	229940	217270	272780	258800	267710	236070	264790	258880	226520	302770	262760	222330	254600	276550	244020	196170	269050	216750	249240	277080	370910	322090	367050	320890	267740	303480	263200	246790	271140	305740
L-2-Aminobutyric Acid	3205200	5225000	4.03176e+06	651409	3937400	7026100	4.99185e+06	728044	104.1	3527900	4088100	3264300	3205200	3634700	3788900	4819500	3771800	5042900	3365800	5222700	4990300	4426300	3572000	4568900	5225000	4224100	3325100	3313700	3791300	3923600	3852300	4694300	3710800	4198500	3277800	3937400	5433300	3942800	4785600	4391400	5398900	5137700	4313300	5194100	4243300	4801200	5595400	4297400	5691200
L-Dihydroorotic Acid	16315000	45642000	3.09043e+07	6.84983e+06	14971000	45169000	2.89732e+07	6.72564e+06	159	26649000	39728000	26100000	34632000	31226000	35496000	34468000	26849000	24962000	26155000	33120000	45586000	39903000	45642000	27990000	30577000	30776000	26609000	25590000	33077000	36707000	26556000	16315000	22407000	27526000	28867000	35401000	34022000	25334000	45169000	36400000	23883000	26573000	28008000	27423000	27947000	19001000	19582000	26762000	33331000
L-Homoserine	1114800	3109500	1.88072e+06	512172	1119500	3639600	1.95516e+06	550169	120.1	1452000	2583600	1539300	1873400	1176800	1534500	2354400	1572000	1856800	1372700	2048500	1688200	1355400	1662000	2647400	2175600	3109500	2010400	1519700	1629200	1412800	1961600	2177600	1114800	2655200	2415200	1604600	1774900	1340800	1435800	2018100	1573900	2473700	1768300	1721600	1368200	1565500	1958100	1480000	2061800
Maleic Acid	1952500	7158600	3.60283e+06	1.13804e+06	2005100	8475100	3.74655e+06	1.39995e+06	117	3804600	3503100	3538100	2527300	3345100	3188400	3815300	2964300	3658100	2481900	2649900	3328300	3450800	6071000	2897300	3650900	4188900	7158600	3987200	3946500	3156700	5520000	3526700	1952500	2856200	2505900	3965600	4213300	3941600	2756700	3503500	3445000	3868700	3025500	3611100	2430100	2419500	3408200	3692400	6729800
N'-Formylkynurenine	61089	847900	157477	152463	52022	748740	133833	130705	237.1	108290	66521	96216	151350	101610	847900	120490	127160	117290	123260	134220	294790	177710	100840	293900	108910	179030	64610	61089	69631	120750	182960	82160	124200	125130	114390	128180	66522	63107	110980	96514	748740	119260	134180	122970	149380	111760	113440	174440	92818
Subericacid	16754	65581	33031.6	11798.1	12641	70299	33994.9	15397.3	175.1	55266	48654	35490	24061	65581	25677	31027	45590	31396	24002	48563	23230	28100	33443	33002	27088	23694	31881	45525	24242	22171	31952	34397	27762	16754	20274	58901	70299	26573	27538	59746	24104	24359	67611	26005	25166	50284	12641	31580	34151
Lysopc 14:0	32007000	103720000	6.57731e+07	1.98589e+07	28852000	104450000	5.90669e+07	2.04457e+07	468.3	103720000	59455000	38639000	57767000	75247000	82032000	53390000	100980000	37365000	94683000	32007000	76472000	70067000	73214000	54081000	85387000	51588000	72056000	72123000	69449000	54833000	52848000	60114000	40248000	93712000	48624000	104450000	58347000	40089000	43585000	37225000	87594000	51867000	83219000	37624000	91325000	28852000	83585000	63988000	74526000
Lysopc 16:0	291050000	339240000	3.06462e+08	1.32195e+07	266500000	336090000	3.00995e+08	1.4425e+07	496.3	291790000	295750000	305150000	302190000	293290000	310940000	293360000	292070000	291050000	295640000	319270000	339240000	311040000	312110000	304050000	318780000	298540000	305660000	306760000	337360000	323960000	313570000	299980000	295320000	312650000	298480000	300530000	291230000	308130000	309450000	266500000	303000000	321860000	294120000	305630000	336090000	283260000	296100000	295870000	306530000
Lysopc 16:1	68664000	135320000	1.06537e+08	1.86177e+07	55797000	149080000	9.95139e+07	2.12313e+07	494.3	133060000	87444000	81584000	80509000	110410000	127550000	107790000	126960000	68664000	112530000	88179000	113540000	127070000	93861000	111180000	135320000	87706000	108290000	102660000	100860000	120080000	92071000	119500000	113270000	133380000	86489000	125630000	94451000	83414000	66368000	55797000	149080000	112240000	111670000	78467000	114220000	82725000	134250000	119890000	94631000
Lysopc 18:0	367510000	455230000	4.05334e+08	2.39139e+07	338140000	438810000	3.94712e+08	2.71732e+07	524.4	412290000	375060000	411340000	379570000	385930000	414340000	381810000	394620000	388340000	377550000	429120000	455230000	407400000	386970000	367510000	419470000	395060000	421060000	390560000	430190000	438150000	427660000	411000000	389450000	453090000	395910000	397780000	398650000	430790000	424440000	363860000	344480000	426840000	375970000	381030000	438810000	373070000	406140000	389440000	415610000
Lysopc 18:1	346910000	473790000	3.99568e+08	3.3939e+07	319100000	460890000	4.02382e+08	4.03287e+07	522.4	435530000	383730000	373160000	414670000	451040000	376610000	374460000	426170000	357970000	411840000	393520000	369830000	473790000	382630000	468210000	401190000	346910000	377950000	359240000	415180000	407370000	396630000	387210000	443940000	394690000	365290000	431120000	401110000	341920000	347050000	339630000	459590000	459740000	393620000	425460000	390570000	398060000	413830000	451750000	418650000
Lysopc 18:2	262670000	378670000	322450000	2.64284e+07	275190000	363110000	3.17893e+08	2.3314e+07	520.3	329010000	301160000	305870000	265760000	343120000	340840000	330930000	324890000	310570000	294940000	354750000	262670000	321650000	336690000	349950000	347270000	297670000	319240000	308580000	378670000	341820000	321950000	296430000	342850000	324320000	332100000	313780000	317710000	319970000	278920000	304820000	326110000	351130000	303930000	337730000	321370000	303080000	276770000	332470000	331900000
Lysopc 20:0	72419	279000	157035	59850.5	59209	220840	139429	44881.3	552.4	158100	101100	159280	81849	223060	171430	112630	95605	76912	72419	158010	141540	267880	138200	243020	193660	87382	169920	114010	279000	233760	195040	182550	166820	174340	85383	143150	141190	122730	124880	162300	212660	196850	86133	117620	203390	100100	117490	184220	116590
Lysopc 20:1	5611200	17345000	9.63295e+06	3.28565e+06	5168900	15577000	8.49008e+06	2.63531e+06	550.4	9499700	6963700	17345000	8789100	15447000	8296700	9641400	7020700	6468700	5611200	9403500	6135600	15765000	7310000	12988000	10723000	6968900	14640000	5970300	8798600	12954000	7861100	9839200	9989800	8441100	7585500	8078900	8095300	15577000	5838300	7144200	11035000	9161600	6277700	6440900	5168900	9034300	7453700	12956000	7654400
Lysopc 20:2	22089000	45825000	3.24616e+07	6.05144e+06	14857000	49794000	2.87301e+07	7.47045e+06	548.4	36596000	26948000	23049000	28855000	36542000	35098000	39284000	35323000	32257000	29446000	36043000	23461000	41619000	28728000	37734000	37315000	22089000	27174000	33488000	45825000	38796000	24513000	28920000	30433000	32821000	31645000	34474000	29438000	22964000	22750000	14857000	49794000	35703000	25088000	32590000	27095000	28940000	29621000	36266000	26179000
Pipecolinic Acid	4601600	15445000	8.6628e+06	3.05293e+06	5192600	23552000	1.06399e+07	4.69036e+06	130.1	5758200	14310000	13057000	7293100	5246200	4601600	9836400	6699300	10358000	7250500	8795200	8800700	9470000	5642500	10271000	5071100	15445000	10625000	9664800	11085000	4890500	12484000	10122000	5292600	6242400	6920600	5910200	7878000	10242000	7155600	13693000	5192600	14035000	8239100	8963800	9815600	7260000	10270000	8754400	8414600
Taurocholic Acid Sodium Salt Hydrate	290740	378840	331751	22050.8	227360	389030	329513	31858.5	556.3	314800	341000	328570	353410	324790	342410	336740	321200	297620	294430	355840	311810	378840	329710	340140	334770	370850	337640	333050	311570	324230	346110	290740	350400	348240	306610	321810	332660	327490	302550	327580	389030	297150	370170	352510	296480	359420	349070	341740	339840
2-(Formylamino)Benzoic Acid	41903000	59983000	4.9334e+07	4.62021e+06	42527000	68561000	5.36676e+07	5.90228e+06	166	52110000	48737000	43235000	46029000	53019000	56064000	42763000	59983000	53216000	41903000	46249000	47405000	48173000	45534000	51042000	48134000	47425000	44108000	46625000	54523000	55318000	47773000	47347000	50160000	49385000	56423000	50001000	51220000	44356000	51345000	54894000	64249000	44404000	68561000	56022000	42527000	51649000	54459000	53605000	57660000
3-Hydroxyhippuric Acid	37687	551470	189300	135071	36304	836850	207762	193894	196.1	145480	57013	168870	461270	52236	551470	94193	77067	449780	200390	223100	37687	251530	175280	58834	154400	369020	81883	142500	126210	195680	235000	76437	250460	184180	101830	131160	44252	159380	836850	63462	488570	173890	68626	667170	329050	142910	36304	288300	212070
7-Methylguanine	80726000	120090000	9.87573e+07	9.84468e+06	88774000	135080000	1.08104e+08	1.12311e+07	166	104770000	99022000	85442000	94307000	99081000	112490000	82739000	114580000	102990000	80726000	96219000	101330000	96252000	91100000	102470000	96749000	92120000	87270000	92525000	120090000	114420000	98360000	97061000	94937000	101070000	109570000	101980000	102450000	88774000	110820000	117430000	127310000	92968000	135080000	108290000	90551000	98443000	104720000	107380000	114530000
N-Acetylthreonine	103540	203390	142299	26825.4	95863	294090	143175	39058.4	162	141020	165640	131530	125300	130550	132220	122170	187400	203390	103540	179150	159620	155230	176220	170420	135150	116230	125040	108030	142620	158120	116490	109480	142170	153090	109960	155540	167690	138580	146040	138930	152350	146950	113530	188500	143220	121760	95863	151900	294090
H-Homoarg-Oh	269640	863550	534098	182926	300550	982030	554870	170737	189	269640	579740	464750	379160	621420	364510	460970	513450	446140	748240	776390	863550	668930	381530	385400	743420	430450	795910	746310	857930	506150	404690	284400	381600	414830	397040	353010	636760	591010	523340	628090	431970	344960	554860	491630	564480	638820	762420	505320	491420
Pantetheine	716560	1355300	940643	168036	656730	1775600	1.17026e+06	265361	279.1	733900	1291500	866370	1355300	914580	886200	1101400	968270	989190	1045600	852630	716560	1209800	732860	847500	775410	1070100	895140	795630	821070	903050	1086900	892640	966690	771040	967390	1370500	1392400	944010	656730	776140	1328900	900430	1430500	1265600	1410300	1243900	1079900	1000600	950990
4-Hydroxyretinoic Acid	5597400	19786000	1.03818e+07	2.96325e+06	1869700	12894000	5.70903e+06	2.98491e+06	317.3	12456000	10143000	8817800	8326500	9333600	10363000	12747000	8323300	7407600	12509000	5597400	5626700	13000000	13529000	7177800	11358000	9889000	19786000	12111000	8250700	12675000	8603200	8958300	10862000	12254000	9822700	12894000	9178900	5269700	3450000	2403800	5488800	6814500	4658200	4402500	8930100	2206600	3323400	4555500	10213000
5'-Deoxy-5'-(Methylthio) Adenosine	321450	1225700	603145	206679	454200	1647300	762100	304768	298	569700	550850	467800	565080	535970	604090	715310	1107800	1225700	542980	425240	321450	428200	869550	415970	486570	698010	599460	493540	417780	651080	397690	563520	666050	645790	716600	539310	634220	474730	519560	487520	1321400	632340	1004000	639140	466310	801270	597460	1016900	1647300
Guanine	144340	3633300	943228	795028	1063100	14876000	3.06859e+06	3.25689e+06	152	144340	431020	221370	232810	252760	606360	760330	1673700	1720900	386130	676890	1675900	947230	3633300	180880	886960	361260	952530	979870	642010	1612500	734870	2389100	1160900	872990	387030	1063100	3164900	1096100	1602200	3043100	3006600	1945700	1182200	2078400	1258600	1271900	3163700	4431200	12168000
Sarcosine	5592300	13789000	8.86196e+06	2.45193e+06	3397700	14368000	9.28862e+06	2.82998e+06	90	9932200	7977000	8275300	6383900	7920200	8685800	5592300	6103300	6038700	6110800	13250000	13312000	9305500	10403000	9376000	11242000	6429200	8982400	7762800	13789000	10819000	11336000	8291600	6120100	10731000	6241800	9707200	8173200	9526500	13500000	14368000	5733700	13156000	5933800	10014000	13223000	7011200	7109300	7547300	10249000
3-Aminoisobutanoic Acid	118320	286440	174524	48604.4	139450	388930	240466	58747.3	104	118400	142410	120780	172240	142790	191800	238800	186150	244760	126310	286440	231720	211150	151560	124330	267520	166630	118320	135770	171630	163010	145980	204230	158800	196590	119510	183800	310840	188650	210630	279470	267300	246770	224540	261400	174320	226210	240450	254840	314960
Trans-Citridic Acid	235500	1296000	431816	255338	203300	800230	412935	144624	175	235500	770620	932480	268280	843580	310830	369550	310020	306990	354280	433990	363530	303540	375580	270130	315910	285820	310870	320970	608080	340470	287780	1296000	476130	275410	260870	286590	800230	292340	409160	466340	383450	326690	319610	222180	511120	663220	344700	472970	426150
6-Phosphogluconic Acid Trisodium Salt	6116200	20286000	1.43209e+07	3.07743e+06	9831700	18795000	1.41273e+07	2.28191e+06	274.3	8030400	12778000	15150000	17462000	14165000	16644000	17039000	20286000	17859000	13332000	16684000	12770000	15582000	13828000	10565000	15010000	12463000	16457000	17497000	6116200	13835000	13459000	14599000	14537000	11042000	15154000	11769000	17779000	13753000	15192000	9831700	18795000	16259000	17003000	17517000	13561000	12098000	14241000	12252000	15289000
Cholesterol	461220	2537700	1092905	509719	484890	2774400	1025075	561457	387.1	1078000	926150	1127900	1443300	1008200	1181400	1948200	2537700	2359300	675500	777140	862720	780230	626450	985930	1245700	858870	1099100	1368400	606640	461220	1063800	896990	904240	471050	1121400	1278300	1255000	676440	1210300	585010	2119100	1994300	1619600	2774400	771860	748500	629860	484890	757050
Punicic Acid	171060	318540	223104	38635.5	156540	294080	218138	37070.5	279.3	219380	235850	188430	208980	258550	220170	294230	206640	204200	174780	190990	171060	199200	246340	251340	284580	180370	205140	230530	195840	273990	229000	318540	182500	198220	231860	250550	272630	168430	235870	185530	264540	294080	230270	158270	201620	245910	216600	218340	255050
2-Aminoadipic Acid	113210	664470	251392	116825	80415	342250	180013	72847.2	162.1	266250	344690	347160	156920	265290	186180	168450	143850	331300	322850	362040	149830	113210	208670	219160	252480	219660	664470	212240	365490	128880	152730	161110	169400	344650	279240	212720	326410	113100	154700	342250	137170	80415	145020	247000	146780	196100	90978	125880	203150
Hordenine	212460	313270	263260	24859.2	233050	369060	287096	35799.3	166.1	271340	257820	212460	264960	270920	308370	230270	281050	275230	212680	240980	262900	259770	239900	283540	279040	253680	241980	251600	294350	313270	266170	254330	261770	268930	287460	263570	273750	233050	299640	297450	367950	249570	369060	300670	242960	254150	298730	302500	293360
Lysopc 17:0	17774000	33893000	2.52656e+07	4.22095e+06	11173000	31661000	2.10433e+07	5.12013e+06	510.1	33893000	17774000	26613000	24913000	26237000	29110000	25755000	20132000	20133000	20488000	23943000	24620000	28477000	23775000	33230000	25360000	19646000	28955000	31199000	24607000	30849000	23902000	25316000	24156000	20225000	23598000	29427000	17663000	23921000	16806000	11173000	31661000	22768000	16291000	17691000	17686000	19825000	28333000	23034000	21197000
6-Methylmercaptopurine	25062000	37535000	3.08452e+07	3.48915e+06	27406000	42511000	3.38885e+07	3.75385e+06	167.1	34268000	30130000	26822000	28445000	32892000	35423000	25062000	37535000	32638000	25468000	28781000	31294000	29798000	28754000	32079000	29101000	28604000	26160000	28043000	36889000	35480000	30118000	30457000	30856000	30867000	36012000	32088000	32343000	27428000	33818000	36178000	41325000	28303000	42511000	34292000	27406000	32145000	34486000	33296000	36154000
Ergothioneine	44999	113860	85242	16973.8	56447	128780	86332	16196.2	230.3	65333	86774	97231	107710	86794	110640	73745	91947	82733	44999	108860	113860	85010	109810	87191	78435	77620	80612	61598	97167	99134	77250	71232	77970	71308	71330	94059	90664	82551	82043	56447	95498	63028	92406	104790	85407	96040	81715	75336	128780
Sn-Glycero-3-Phosphocholine	114120	374720	194516	60738.7	190500	1258200	448695	269005	258.2	164890	194520	221090	178540	247520	165610	196100	226080	233760	156930	122520	374720	216370	236190	160070	225660	173120	142470	234660	130700	114120	164540	325920	134150	181600	135560	229930	443060	190500	234320	450990	572610	589870	210220	296280	298290	350150	1227500	650260	638810
P-Aminobenzoate	31493	128610	61365.2	21606.4	30624	157350	64371.2	27624.4	137.3	33674	51280	61666	78745	31493	87240	51015	71640	128610	67797	59537	64535	82985	67362	44141	71352	32475	52883	92734	43508	56229	59582	37397	69830	43744	54040	34139	44861	70216	71886	43381	86558	97978	65418	157350	82256	51142	62398	76258	80159
Syringaldehyde	78340	325130	143364	71786.8	62443	320050	136531	63271.9	183.1	79040	280570	227530	109710	164340	109810	318500	107840	119150	107440	140170	139670	213270	95432	105530	93071	81001	114170	112140	78340	130170	87634	181580	325130	94644	111580	112340	132600	156210	320050	87597	209160	142640	101900	262080	166810	249900	119510	62443	138050
Indole	11889000	15922000	1.33965e+07	1.01817e+06	12002000	17879000	1.43359e+07	1.39722e+06	118	13975000	11889000	12459000	12691000	15518000	13891000	13452000	13482000	12147000	12231000	13794000	13168000	14106000	13733000	13953000	13359000	12690000	13242000	13118000	15922000	14655000	13037000	12547000	12801000	14507000	11941000	13682000	12332000	12692000	16230000	17879000	14928000	16035000	14648000	13822000	15518000	12607000	12896000	14106000	15030000
Isoquinoline	60741	433910	169572	92261.7	50650	405350	182348	95381.2	130.1	134180	106000	97928	141140	185620	99246	94927	98791	282460	65545	354690	148520	165990	292440	256270	433910	60741	176580	163400	214910	129740	176940	105570	124840	228170	70332	149020	88412	124090	351480	319730	50650	210200	105420	405350	176270	181930	102430	134070	274810
Piperidine	1923400	5163400	3.08851e+06	730542	1883200	5235700	3.35396e+06	896525	86.1	2179500	3895300	2193500	2400000	2745100	3891200	4170600	2519400	2600300	2337700	3059900	3010500	2992500	3476400	2971300	2980700	3425200	3387600	3604900	5163400	3083700	3381300	3449700	2124000	3334100	1923400	3138600	3749300	3112100	2554900	5170400	2910800	3952100	3154200	2452600	3106500	2124600	2510000	2685300	5235700
5-Aminolevulinate	327110	730380	489223	104649	348640	784330	507030	111479	132.1	479050	641330	342730	372650	464790	534050	623440	467850	380930	409210	406550	348800	487010	528110	450300	493200	537930	569380	566340	730380	568720	504640	550890	332710	601700	327110	477240	537870	470090	384730	784330	485990	677830	553570	348640	454160	378430	409140	452440	707740
Lysopc 15:0	24985000	49417000	3.68389e+07	6.79967e+06	21054000	45625000	3.16241e+07	7.06462e+06	482.3	49417000	26661000	31377000	41252000	47300000	39316000	33423000	40292000	28258000	38249000	24985000	41354000	37677000	39591000	37386000	48611000	28537000	41550000	43449000	42447000	36436000	32632000	36153000	32487000	31753000	27219000	45086000	26027000	28388000	29812000	21299000	41084000	31591000	33391000	27104000	34870000	21054000	45625000	34458000	36855000
Lysopc 18:3	142550000	322450000	1.96555e+08	4.5577e+07	140190000	330600000	212710000	5.56192e+07	518.3	176350000	202380000	167010000	192220000	191150000	152730000	145390000	148820000	152570000	142550000	322450000	282300000	200580000	281730000	186400000	198490000	169080000	199780000	208240000	260640000	206090000	204310000	174630000	183860000	211900000	148770000	245140000	142630000	252940000	278250000	243690000	155390000	204860000	180450000	254680000	290540000	180790000	161200000	177390000	182050000
Glucosamine	1014400	2276800	1506800	366628	1040400	2528300	1.54672e+06	392698	180	2080500	1327400	1397900	1402300	1481000	1338600	1122300	1014400	1109700	1058100	1962800	2016600	1566200	2276800	1420000	1602600	1167400	1401600	1474600	1961600	1937100	1998200	1220800	1165000	1560000	1113300	1815100	1329900	1639100	2064900	2026300	1121400	1930800	1040400	1512400	2528300	1180200	1126400	1243300	1883800
2-Hydroxycinnamic acid	14987000	29663000	2.04213e+07	2.94902e+06	14610000	32253000	21799500	4.28763e+06	165.1	17595000	19059000	14997000	17255000	20199000	22512000	22099000	22693000	19805000	16817000	20046000	20214000	21222000	23223000	21535000	21044000	18894000	20459000	21755000	29663000	20839000	20396000	20996000	14987000	23656000	18995000	20797000	17774000	18849000	17673000	25277000	22371000	22869000	25595000	20327000	23034000	14610000	17769000	19752000	32253000
DL-o-Tyrosine	11208000	23566000	1.6076e+07	2.43047e+06	11780000	23806000	1.73276e+07	3.46797e+06	182.1	14068000	15126000	12630000	13726000	14807000	19875000	16802000	16141000	16374000	13340000	16326000	15756000	17454000	18134000	16540000	16378000	14200000	16436000	16969000	23566000	15825000	17015000	16775000	11208000	18357000	14149000	17239000	14314000	15083000	14512000	22109000	18457000	16757000	21276000	16332000	16920000	11780000	14414000	15262000	23806000
Acetyl-L-carnitine	48155000	102730000	7.86955e+07	1.31776e+07	46075000	103220000	8.14859e+07	1.27539e+07	204.1	82289000	88385000	70311000	102030000	98542000	62511000	78224000	81575000	83333000	82054000	70823000	81799000	90650000	79367000	84904000	91318000	75139000	58681000	71456000	48155000	102730000	82655000	72070000	80253000	61890000	64940000	76728000	101140000	75156000	103220000	88837000	71602000	84492000	83359000	89027000	101630000	78992000	87375000	86403000	89274000
Jasmonic acid	126800	236740	180695	31013.6	122510	230110	185484	30313.5	211.1	167360	176470	207080	178700	222810	129780	183430	179370	197050	231720	179810	160370	141200	168860	215620	132270	214270	155850	176040	126800	157410	181210	236740	193070	165510	219260	214180	215000	163480	144660	156270	198850	122510	182050	170000	228000	207910	230110	202060	160300
Hexadecanamide	3170600	23920000	1.04775e+07	4.80671e+06	1772700	19048000	8.28946e+06	4.46389e+06	256.3	16589000	11721000	8518900	9032900	15755000	17285000	10075000	15690000	5609500	6023400	10381000	4472200	13109000	6742000	10835000	23920000	13888000	14167000	9488400	8689000	3170600	4480400	10184000	8985700	7756400	5845400	11772000	7351800	2833000	8997400	9714600	8268400	19048000	16489000	11731000	5074000	5251800	7262600	8065300	4417900
Thiamine	27517	101210	54276.8	21253	28358	103400	53179.2	19916.2	265.1	84675	96881	50177	29268	53232	45726	27517	55268	38181	31693	52148	35554	43307	43508	53890	44782	37134	67493	61563	89887	38636	36705	79576	41228	101210	71958	103400	62132	46873	49467	59704	39453	52619	35827	49837	30717	46611	29576	67591	42486
DL-Stachydrine	189310	5145100	1.71685e+06	1.34996e+06	232700	4909300	1.83722e+06	1.39387e+06	144.1	310730	189310	1627800	273820	548200	3144800	1211800	304080	404680	1471800	2489600	278050	2997800	1158000	730690	1836800	4216800	2716200	2804400	5145100	1521400	1845900	992550	1763300	3844300	810200	334730	232700	1450900	261410	550070	3532400	1487600	358090	478410	1844800	2561200	388940	3045600	1070200
L-Norleucine	8661300	14989000	1.10958e+07	1.6124e+06	9644400	17953000	1.2605e+07	2.00687e+06	132.1	11464000	9037200	8912400	10297000	14491000	12229000	10002000	11915000	8848100	9342500	10904000	10985000	12022000	11930000	11283000	11731000	9894200	11774000	11526000	14989000	12939000	10976000	10045000	9990200	12304000	8661300	11587000	9644400	10914000	14773000	17953000	12491000	15855000	13060000	11642000	13880000	10162000	9994800	12176000	14058000
DL-Carnitine	15809000	35919000	2.37666e+07	4.90249e+06	16791000	39374000	2.79481e+07	4.9808e+06	162.1	29822000	27559000	31778000	21784000	35919000	23158000	23808000	28572000	25096000	22964000	16908000	25741000	26220000	24953000	24968000	24849000	23323000	19168000	22435000	17402000	25103000	15809000	21667000	26110000	16734000	16081000	28938000	26257000	30832000	28762000	39374000	27873000	31470000	31341000	29275000	31230000	20118000	32267000	28075000	32743000
DL-Arginine	1876300	5395300	3.63077e+06	947098	1890500	9555800	4.13151e+06	1.8504e+06	175.1	1876300	3445100	4238600	3245600	2549700	4259500	4931600	4054200	5395300	1991000	3384600	3309800	4386700	4736900	4044100	4073300	2643100	4522800	3977400	3044000	2451600	4351400	3812500	2631600	2514000	4529300	2550200	4285600	6498900	3910700	3685300	4364900	2676500	3080100	5474100	1890500	2946900	2588100	2704700	9555800
N-Acetyl-L-alanine	2911900	7912200	4.9128e+06	1.00238e+06	3228300	8640400	5.86416e+06	1.39648e+06	132.1	4763500	5279700	5125600	4551500	3901000	4431200	4823500	3764500	4629800	5445100	5793200	5667100	4683500	5569600	5278800	3537900	7912200	5978600	3785600	6039600	4329400	4104500	5460000	2911900	5050200	4915200	4749300	4336000	5222500	4405100	6118600	5642900	6341200	4192300	4392500	6474800	5829100	6743500	5317300	8640400
6-Dimethylaminopurine	230320	490770	327761	53498.9	189180	418390	315423	50319.3	164.1	291590	238070	369350	290700	490770	352450	387030	331370	348740	354180	245510	230320	329270	335890	336090	288160	363880	333230	352470	262770	321050	335840	344320	364830	332670	291230	338830	336070	267590	279110	258280	242910	189180	348530	279650	343760	275740	335270	407350	363310
Indole-3-acetamide	150690	261090	196708	29115.5	118920	269910	201961	38431.6	175.1	202090	222530	202440	220760	237900	166340	216570	202540	261090	187140	220040	174680	248520	150690	194200	212330	177920	202960	174620	155120	181760	163270	216150	194110	157750	170900	199060	209950	178750	229060	201400	225000	196700	264860	269910	181810	258080	200630	248770	196340
15-deoxy-δ-12,14-PGJ2	159000	333930	228519	40609.4	65954	433570	210963	85961.5	317.2	183340	248970	239010	333930	251060	200330	275160	168720	193370	173120	298440	246630	248970	215480	188980	216480	243830	237470	210460	220460	243150	159000	215170	279800	231830	218340	242260	225110	296540	433570	139660	208840	202520	235020	307970	207400	269770	79154	118710	250450
PAF C-16	358370000	469570000	4.04965e+08	2.85954e+07	355220000	459740000	3.95432e+08	2.78068e+07	524.4	406040000	388250000	407930000	401010000	399820000	382130000	388640000	371820000	389070000	397800000	398280000	463850000	406650000	431140000	406870000	440070000	374370000	421940000	374990000	469570000	408900000	438660000	377890000	380750000	444290000	358370000	416830000	368070000	429570000	404790000	357290000	360740000	441720000	357780000	420470000	459740000	390830000	378650000	389010000	418520000
δ-Valerolactam	882620	50129000	1.4101e+07	1.27724e+07	1042800	49296000	1.32244e+07	1.26108e+07	100.1	4502800	1568800	5002100	5263400	20786000	15343000	17365000	10669000	11894000	11549000	30308000	2320000	3423200	9885000	39942000	2613200	28200000	2868100	8662500	882620	13740000	17430000	1569200	23569000	27142000	50129000	3531000	1590000	5798700	5158500	15539000	15126000	18425000	8870800	12701000	10412000	26243000	2750100	3495500	10582000
2-Pyrrolidinone	183850	6802700	1.91494e+06	2.0204e+06	234460	14814000	3.00377e+06	4.25009e+06	86.1	314470	913640	466570	200610	640390	1480100	541100	2370900	4577900	183850	244980	280970	291370	5690800	537550	1868900	353760	4805800	494450	1078600	3692100	1525300	6802700	4807600	4314200	1309900	306510	315250	234460	279430	2655300	361800	2168100	800320	276760	289760	6739200	775510	14814000	12845000
3-(2-Hydroxyphenyl)propionic acid	32718	137120	60698.7	32261.9	25350	108500	62973.7	29892.8	167.1	74886	81761	85565	66778	137120	48147	40292	72305	41883	71123	9	9	37568	89200	74819	69366	35400	64467	50277	9	78757	83488	109860	56977	32718	75381	69690	70875	82470	71342	108500	74485	69329	106300	27602	61909	40597	9	67831	99786
Oleamide	6831400	30747000	1.74978e+07	7.09128e+06	4649800	29772000	1.45624e+07	6.65081e+06	282.3	25300000	15150000	15303000	18448000	28695000	30210000	15705000	26555000	11729000	10728000	16237000	8414300	18484000	12078000	16532000	30747000	21678000	29782000	13473000	17165000	6831400	8244400	16357000	16094000	14160000	10842000	16241000	13048000	5125100	16252000	18258000	15570000	29772000	27654000	16848000	10359000	10421000	13263000	14087000	8677400
5-amino-1-[3,4-dihydroxy-5-(hydroxymethyl)oxolan-2-yl]imidazole-4-carboxamide	43881	298520	121138	66577.5	35994	232600	85940.9	48147	259.1	74233	152530	85491	120300	95162	208310	173150	63531	86248	92727	260670	81300	96019	157430	46783	136220	81200	298520	81547	214750	65642	43881	96770	67036	184700	85430	127240	100890	121810	94043	47084	79211	189050	65374	69334	70984	51324	45219	74418	232600
N1-Acetylspermine	42632	301250	106248	58271.2	42457	251040	95538.3	54243.6	245.2	64267	201130	53646	122190	119660	55642	167040	56812	56799	42632	117440	72110	301250	118830	133200	96239	63085	128710	65942	80472	169800	158920	95465	94830	62946	63389	54358	195310	44499	93785	69291	53385	180700	66504	42457	44627	121580	96242	251040	131980
Isobutyryl carnitine	5479700	18137000	9.01742e+06	2.48683e+06	6459800	17105000	9.50032e+06	2.34923e+06	232.1	10796000	7936600	6629900	8482400	12316000	8593900	18137000	8611300	8972800	10697000	7859900	5479700	6545900	8581000	8765600	11688000	11272000	9484200	9995500	7810300	7414500	7794100	7137700	7697400	7691700	8062600	10029000	9170500	6582700	7795200	10429000	12252000	17105000	9190200	8495100	10422000	9205400	7243100	7971300	10532000
Asp-Phe methyl ester	829700	1660500	1.3383e+06	188334	1046300	2088400	1413200	238995	295.1	1433400	1059300	1114200	1163700	1213400	1660500	1419100	1457100	1345900	829700	1361100	1518400	1317700	1340200	1303300	1601100	1205300	1418700	1277600	1592800	1543500	1338200	1351400	1197000	1193000	1540100	1340800	1298200	1167800	1216500	1164100	1753500	1420000	2088400	1405400	1046300	1409500	1462700	1238500	1513700
Pterine	15227	230640	57613.3	41375.1	8352	218660	57342.2	42154.3	164	30789	101700	41082	71899	32361	32063	82241	18878	61433	24850	64959	39917	71187	55304	61512	60400	42400	25654	24151	50956	72038	230640	52425	70878	63002	15227	22460	112330	37556	55383	76978	39196	106190	11098	52575	36312	33997	8352	58619	72556
Stearidonic Acid	27596	131240	61970.5	25748.4	24251	153610	58889.8	28314.9	277.2	27596	33913	46329	34541	106530	76563	46943	66697	63101	35639	76048	92142	54763	63729	44088	105640	29889	43981	64811	64614	77342	131240	47291	48165	76050	53589	24251	53819	57873	72440	111280	69216	100690	26958	38092	60550	30635	63132	37052	66316
N-Acetylphenylalanine	58246	114380	77974.7	15622.4	50993	108470	79689.3	13837.1	208.1	76061	71017	69354	62684	68047	68199	72203	81046	83873	58246	75932	77696	69917	101810	68915	65825	90881	88051	108570	61165	71919	114380	62376	108080	65468	85628	82750	69427	67450	67536	63422	84051	72824	97861	85596	72227	87712	87264	76534	100260
N-Alpha-acetyllysine	415470	1030800	732921	154770	486460	1469800	766193	212755	189.1	415470	657790	664670	655270	713090	881090	755820	692930	796060	792710	891000	959880	859370	556460	758100	949780	695880	932900	812870	1030800	588050	682510	495160	531950	694970	591370	486460	715980	986180	532890	812090	753260	654440	846420	649470	691230	829000	917120	569660	1008700
p-Mentha-1,3,8-triene	2577900	8788000	4144300	1.47552e+06	2269900	12514000	3.97041e+06	2.0576e+06	135.1	2762900	2661000	3430300	2785700	8788000	4786800	4958400	4874600	6202200	3457600	3957000	4319700	3525400	2957000	4102400	4416700	2577900	2721800	4775000	2956000	3681700	7284400	3241900	4007700	3577900	4941800	2896000	3655900	3352700	3610900	4767600	6048000	5162400	2538400	2419200	2915700	3165200	5511700	2817100	3550500
Dihydroactinidiolide	13835	81873	32728.6	15315.5	5820.8	92494	33104.8	16489.1	181.1	23821	26538	55394	18734	26057	32030	41320	31523	36741	46482	24445	27008	81873	42053	18656	26416	38477	24355	28408	13835	22141	33794	25440	63506	20741	21156	22660	30058	45263	16912	28454	48017	51322	49638	36453	36267	27117	27354	92494	38847
2'-Hydroxy-5'-methylacetophenone	29161	280860	107218	69365.4	31597	3635400	300817	685357	151.1	53984	29161	166620	58666	196390	134760	58796	71601	63443	199650	148770	280860	162370	64109	96576	260760	113340	31617	63427	78881	96175	115350	120400	33078	41853	47038	91974	92037	265410	75801	155100	84262	96351	67419	77229	256500	251530	305630	313170	204460
Spermidine	112670	215650	154305	28301.7	155930	652540	283467	123263	146.2	192030	158440	130370	123620	124080	157760	135830	131890	165400	125150	188400	183120	132080	182180	161230	147400	138940	112670	113100	215650	193570	168390	183060	133590	140750	173220	223240	288100	163510	351900	277250	379340	260590	165110	288410	295420	231600	247260	327460	485390
Cuminaldehyde	3718400	5666000	4.63424e+06	549515	4097300	6701800	5.14939e+06	642102	149.1	4978900	4490500	3718400	4321000	5071200	5284800	3780200	5608800	4933500	3731300	4616700	4619200	4678000	4304800	4718900	4479900	4283500	3837100	4324100	5666000	5416100	4697500	4283300	4568400	4771800	5306400	4991900	4770400	4147200	5252500	5573300	6026800	4097300	6701800	5210400	4311800	4828800	5131300	4905700	5597200
2-(3,4-dimethoxyphenyl)ethanamine	16675000	33122000	2.24212e+07	3.54606e+06	16929000	35596000	2.45982e+07	4.67e+06	182.1	19198000	21229000	17205000	18686000	19929000	27686000	25935000	22756000	23296000	18285000	22073000	21029000	23267000	25336000	22373000	22096000	20063000	24162000	23530000	33122000	21790000	22201000	22862000	16675000	27418000	20749000	25185000	21595000	21843000	19711000	27333000	24299000	25484000	30468000	24004000	24451000	16929000	20556000	23191000	35596000
Anatabine	77961	138140	105079	12519.3	81291	151780	118816	15573	161.1	113160	93794	110060	99163	138140	120090	118080	119820	85069	88921	89948	106760	104230	114110	106490	104430	92451	103540	105230	107440	106430	77961	101830	103390	111310	110210	123810	81291	97396	125360	140020	127740	129860	151780	109470	104620	124560	101100	131870	121710
N-Methyl-a-aminoisobutyric acid	14563000	42421000	3.055e+07	6.23254e+06	20666000	42750000	3.09518e+07	5.19091e+06	118.1	28721000	31845000	23827000	23899000	31414000	33726000	40854000	36362000	28312000	29140000	25608000	33139000	28404000	32240000	29457000	33454000	39886000	31619000	42421000	37265000	25324000	33474000	28056000	20617000	30672000	14563000	20666000	37484000	27348000	28533000	28425000	26003000	38851000	38489000	25941000	29101000	26474000	34438000	27042000	35428000
N-Acetyl-D-phenylalanine	61671	112940	81169.5	14152.1	47186	117820	76556.3	16562.3	208.1	78127	72109	84250	77213	84363	72362	67197	99605	90172	62223	80055	69659	73512	111620	72042	64610	99856	76189	94496	61671	80212	112940	73362	94577	70096	87889	70559	61326	80992	66496	60176	82856	71394	84353	82800	48984	66376	75702	80621	117820
2-Furoylglycine	9961.9	424490	95249.5	107827	10041	476190	117682	131231	170	363760	424490	207180	177970	244910	49061	36858	111820	125140	23451	71286	146570	40811	50223	26443	32454	60029	28539	46223	26847	10789	55418	26180	43351	9961.9	36722	431630	476190	225380	306800	266100	53265	59637	164270	166470	18072	72876	256660	43643	60231
2-Methylbutyroylcarnitine	2205900	6300400	3.74349e+06	892319	2608500	6789300	4.26088e+06	1.11111e+06	246.2	3857800	4237700	2546700	3091600	3914600	3375300	6300400	3839200	4754200	3163000	3017400	2205900	2769100	3385000	4719700	3629300	4288000	4064900	3931600	5001500	3098500	3114900	4032400	3702600	4607000	2682400	3636800	4820900	2740900	3021400	3942100	4793500	6083400	6789300	4248400	3089100	3950200	2971500	3666600	5791000
Isonicotinic acid	253130	515150	41056.4	122477	241470	1867500	760915	381828	124	9	9	9	9	9	9	9	515150	9	9	9	9	9	9	9	9	9	9	9	253130	9	9	298980	9	9	9	241470	915010	323690	665600	1079000	794700	610310	542860	656170	605470	639040	554100	774190	1350100
Dimethyl fumarate	3082700	7606500	4.54018e+06	1.01125e+06	2931000	6415600	4.39487e+06	1.06816e+06	145	3902100	5331700	4091600	4997500	4879900	4982000	5038300	5139800	5213000	6133600	3367700	3739200	4279800	4525200	3728000	3924900	5225200	4143400	3082700	3620300	4687100	3535300	3241500	7606500	4032700	5595700	3514200	5234600	3529600	2931200	3648700	6415600	3392700	6351000	3695300	3753000	5251200	5136200	4410900	5128100
cis-gondoic acid	7571.1	30895	17396.8	6668.53	7755.3	32153	16718	6168.21	311.3	21226	30895	8666.6	16997	22199	11700	17919	15777	13731	11064	13231	10951	7571.1	28988	8567	16842	21982	20925	17793	11117	28063	28852	20371	11785	17448	17656	12219	32153	8918.7	23531	20344	13609	18556	18100	15287	14613	8493.5	10616	11487	20072
Furfural	1065700	1513400	1.30036e+06	127463	1168900	1668000	1.38359e+06	116583	97	1175400	1318300	1420500	1249400	1491400	1168800	1364100	1278200	1462300	1175200	1318800	1361100	1441400	1502600	1230900	1316700	1513400	1317800	1290300	1275600	1392100	1091600	1119800	1170100	1297900	1065700	1187200	1361500	1266200	1444900	1356700	1668000	1434400	1544600	1445400	1349900	1337400	1391500	1513000	1520200
L-phenylalanyl-L-proline	283230	822370	521022	134992	313640	965980	544021	157917	263.1	526610	490460	616890	455810	693650	367410	692980	383240	593750	407220	528300	310340	619480	472000	511570	478590	802560	447020	627350	470400	578780	442930	453490	822370	470140	283230	480990	517960	619430	474120	616550	467210	965980	381480	551210	444240	538190	313640	631730	459500
LysoPE(16:1(9Z)/0:0)	12995	82727	34276.8	14949.8	10608	84859	34910.9	16897.7	452.3	32992	25611	16428	12995	48656	44559	27284	82727	45947	29207	24247	24822	36083	46765	26619	30356	22854	27893	36020	22792	37558	20061	48829	40434	57295	22164	34602	26139	16367	10608	32686	50682	38272	50336	18353	37420	23127	37246	71138	84859
Isoamyl butyrate	11557000	30603000	2.11308e+07	4.48529e+06	9946400	35268000	2.03579e+07	5.42952e+06	159.2	17595000	30603000	17747000	26469000	27411000	22744000	21960000	23722000	17502000	21412000	29143000	19552000	24294000	19012000	19756000	20743000	22512000	20156000	11874000	21937000	22493000	21995000	11557000	16328000	22363000	18520000	28560000	19780000	23574000	18418000	20046000	18116000	19805000	9946400	20519000	27333000	25662000	15651000	22692000	19648000
EthylHeptanoate	12278000	35337000	2.17955e+07	5.53595e+06	10583000	39469000	2.25891e+07	7.07187e+06	159.2	18373000	35337000	24995000	24999000	29792000	23911000	22753000	22594000	12527000	24980000	28045000	22518000	16309000	27761000	18842000	22003000	22325000	18882000	12278000	23855000	25881000	13533000	13499000	18845000	22130000	19715000	27997000	18358000	24545000	39469000	26721000	10583000	20880000	17369000	17524000	25183000	14946000	19809000	26668000	23675000
Ethyl dodecanoate	93235	257530	168478	48949.9	94076	315590	166675	47637.1	229.1	161060	239620	209800	234830	175830	233760	257530	195890	223540	171410	149120	128880	132410	147870	139080	235650	147490	200420	116920	93235	95045	112120	174260	152980	100010	151660	173600	160890	98611	165140	120880	201160	315590	219080	161370	133220	190660	239760	200480	129000
1,4-Xylene	35936	149060	82462.5	28410.6	35532	150260	85079.2	34921.7	107	86223	95050	100590	149060	85616	56483	101960	95091	102940	118590	50721	67568	51681	40469	59653	47483	116110	72377	96310	56594	82191	67780	111960	77869	35936	117720	56007	140970	50227	54709	150260	111790	52516	144570	58350	73102	98238	104000	87279	81851
1,2-Dichloroethane	2586100	5338900	3.16033e+06	672036	2608300	3992600	3.13099e+06	372289	98.9	5338900	2788800	3076100	2628300	2927100	3034400	2917000	2748700	2851500	2590400	3431900	3602700	3049600	3116500	3456100	3249300	2586100	2812200	3061600	5152000	3053800	3111500	3308300	2611000	2971200	2693700	3992600	3018300	3355200	3894200	3959100	2608300	3111200	2865200	3135000	3447100	2921900	2667800	3012100	3167200
ImidodicarbonicDiamide	778560	1536700	1.10608e+06	212326	835750	1770300	1.19402e+06	248701	104	880990	846880	778560	865390	824940	1031900	1042200	1242500	1288200	827600	1294400	1131000	1076300	1425000	1203300	1394700	979070	1105200	1074000	1536700	1305400	1304600	1094300	799710	1213500	1191800	962490	835750	880750	1025000	1111200	1128800	1079000	1132100	1234300	1027400	1008200	975520	1125100	1770300
m-Xylene	46566	140570	86762.2	26190.3	36920	180090	90123.9	37603.6	107	75340	140570	88031	131520	114600	84794	119300	107270	100130	127820	62712	96951	74848	51507	59462	67749	101720	80032	72057	46566	88153	54456	78156	75146	52697	104230	60991	150470	96750	77925	173280	99241	38891	180090	67834	91730	98537	149060	70077	77684
m-Cresol	1553400	4399600	2.88031e+06	866996	1748100	4252000	2.92836e+06	632308	109.4	4303300	3576900	3642200	3362400	2496500	2429300	2413600	2809100	1553400	2701100	1874300	1970900	1841800	2444600	2876700	4256400	2643300	4359400	1689800	3675600	3437700	1891900	2428100	2849100	4399600	2961100	3011300	1748100	3288800	1979100	2722400	2810100	3609000	2623500	4252000	3054100	1887900	3016300	2276700	2654100
2,6-Dimethylpyrazine	1020800	3387600	1.85147e+06	687427	1029000	2846700	1.89409e+06	637669	109.1	2754000	1266100	2678600	2515900	2176500	1141100	1845400	2482400	1020800	2285800	1685200	1263600	2236500	1131700	1253600	1266300	2077900	3387600	1077400	2383000	1250900	1904000	1801100	1133700	2966200	1152800	2139800	1165900	2149800	1962000	2554300	1565300	2846700	1070800	2265000	2745000	1177500	2411000	2046900	1754600
Cyclohexylamine	12485	132600	42466	30234.3	14523	112990	38657.3	25855.5	99.9	12661	14380	26016	20689	66183	53401	32860	35285	37712	26966	81996	13529	17201	33136	101080	12485	73877	21043	32037	24712	51455	46744	14084	48796	73188	132600	16405	16156	19371	16538	64266	55889	43864	28384	40446	35993	45378	24650	17532	29986
Cyclohexanone	6234300	18443000	1.183e+07	2.98555e+06	5360200	24093000	1.17521e+07	3.69761e+06	99.2	9990600	13294000	10510000	6799800	10528000	14772000	13211000	10473000	10938000	12195000	15707000	10392000	11897000	17952000	7946300	13153000	10503000	14112000	6234300	12130000	14228000	11576000	9960500	18443000	12297000	8338300	8888400	13885000	10843000	7936500	12517000	11006000	12234000	10879000	8244400	13926000	14392000	9999500	11008000	24093000
Butyl 3-methylbutanoate	6334300	21945000	1.06232e+07	4.38506e+06	6189300	21422000	1.09324e+07	4.44224e+06	159.4	7537800	21945000	10377000	19615000	16248000	7855100	7441000	12821000	6984600	14777000	8612700	12340000	15957000	7195700	6334300	7527100	7180200	8183600	7702600	8284900	16116000	7899500	9588600	6540800	13312000	7825800	11459000	8602400	6542300	12079000	14904000	6466200	20638000	6849100	7352100	16875000	8567100	14132000	7396000	8319900
Butylamine	95101	277980	172620	57827.2	86918	446830	179500	85514.5	74.1	95468	117260	118310	219920	104560	224870	273820	247270	227030	95101	169750	136590	215120	160990	277980	206740	188790	128180	142140	111850	108850	221650	214190	134800	122220	224670	159250	157910	224110	182180	103900	146430	145480	189570	94329	121010	151620	86918	123790	350860
2,2,2-Trichloroethanol	136660	317630	210173	50429.6	154580	482550	280152	78913	149.2	162370	182040	249310	317630	226640	163020	252730	184540	282690	258160	160500	158800	156380	221730	218930	153070	161240	273040	211380	136660	217310	212250	243630	272340	138750	249350	332440	332790	207370	214150	240410	272640	154580	226820	315070	370430	306130	185000	217060	264330
Methylcysteine	6158400	11647000	8.30811e+06	1.20673e+06	6071100	12307000	8.91346e+06	1.57935e+06	136.2	7145100	7568100	6158400	6903300	8002100	9700100	8479400	9030200	8078000	7147600	7959300	7910400	8510800	9952200	8747300	8495700	7132900	8893500	9352700	11647000	8437900	8531600	8336100	6367800	9872800	7650600	8477900	7435200	7333200	7918300	11294000	8760700	9486600	9904200	8589900	9422000	6071100	7555100	8656700	12307000
2-Acetylfuran	19649000	37490000	2.84508e+07	6.02687e+06	20401000	45872000	2.94994e+07	7.98207e+06	111.2	36450000	21446000	36479000	30691000	21225000	31141000	26423000	31012000	19649000	37490000	22992000	37287000	30834000	22433000	29006000	21352000	27770000	31549000	27402000	35625000	37461000	22230000	31824000	19977000	23242000	26732000	23787000	27351000	20614000	24205000	34987000	28084000	36462000	26042000	37975000	45872000	27684000	35029000	20773000	21147000
Benzophenone	11753	31108	21949.5	5386.54	11858	26899	19580.1	4017.62	182.9	14604	25522	17258	14304	25801	25618	30145	24844	25587	31108	16972	23051	19377	13587	18648	26008	17061	24282	28918	11753	22371	21065	20010	26727	18815	27250	13484	20810	23975	14859	17579	22098	16090	17499	16799	26899	18952	26282	21801	21266
Triethylamine	1077600	2230800	1.57522e+06	343656	1098700	2577600	1.69437e+06	396304	102	1736200	1505700	1580400	1212600	1535000	1479700	1201600	1200500	1077600	1202100	2230800	2213000	1476000	1724900	1660100	1849700	1262600	1637600	1523000	2200000	1917600	1900500	1561900	1120300	1801400	1144800	1717200	1321100	1859900	2295300	2577600	1098700	2251000	1265900	1763500	2271100	1400700	1342000	1437300	1624500
Octadecanamide	1244.9	7846	4702.48	1739.3	1860.6	8548.2	4202.88	1700.87	284.2	5157.5	6650.6	6945.4	7409.7	7846	5387.1	5761.9	4838.1	6673.4	4679.9	3843	3710.2	2886.6	2163.7	2706.4	3955.7	6011.3	6148.5	3554.2	2755.7	2515.5	3723.1	4892.2	5761.7	1244.9	5042.2	2864	4585.5	2954.5	2634.7	3127.7	6785.1	8548.2	6235.5	2774.4	1860.6	5616.4	5297.7	6897.6	3007.9
2,6-Di-tert-butyl-4-methylphenol	729360	3233500	1.38052e+06	722023	585510	3261800	1.31694e+06	680261	221.1	823950	2924600	2062300	920980	1731400	1055100	3100500	1223400	1331100	889220	1299400	1310800	1927000	1047700	811090	892380	839840	1014000	1099500	826350	1177000	729360	1736100	3233500	985970	901020	1094800	1187200	1520000	3261800	755420	2044100	1143000	821520	2816900	1347500	2636000	1113100	672070	1368300
Sulfapyridine	9172.4	22658	3505.21	6912.85	8496.2	14796	1708.52	4174.69	249.9	9	11020	9	9172.4	9	9	9	9	9	9	9	9	9	9	9	12747	9	19628	9	15730	22658	9	9	9	9	9	9	9620.2	9	11311	8496.2	9	9	9	9	9	9	9	9	9
D-(+)-Galactosamine hydrochloride	32233	174570	99979.3	31167.5	40920	156060	104208	27550.6	216.3	78158	139380	129920	151250	109280	109220	174570	118920	117930	85570	86023	77479	77330	97430	133050	109950	103180	88781	79561	32233	76835	56231	101260	121200	64471	80249	81248	106990	92329	114160	40920	123220	140410	140970	100050	81123	156060	135760	114500	95845
Methylbeta-D-galactopyranoside	390030	912060	649877	133146	388750	1000000	675131	143671	195.2	610780	554080	577930	838400	496860	711270	912060	794990	725070	723160	554810	737100	489790	480260	647200	488400	744590	589510	751540	390030	835730	525140	639740	642430	626750	809180	756810	573300	860540	626970	752200	611160	729780	833580	573610	388750	739820	794700	675060	914600
(E)-2-Octen-1-ol	1198500	6480800	4.34279e+06	1.26534e+06	704180	6398000	4.12393e+06	1.16506e+06	129	4117200	4292000	3956400	1198500	3773400	4754400	3187100	3207800	1798400	3535500	5337800	6480800	4921900	6019700	3856200	5449600	3626800	5738200	4187900	4864700	5854000	5696500	4358100	3507900	5551500	3640200	704180	3923100	4133700	6398000	4887800	2707500	5443700	2811500	4927200	5530200	3420900	3911700	3620800	4373800
N-Methylacetoacetamide	7965400	15920000	10430750	1.65161e+06	8766300	15847000	1.09808e+07	1.68903e+06	116	9983500	7965400	11367000	10608000	10911000	9229600	10105000	9042700	8419500	9610800	13132000	12208000	9155200	10029000	11202000	10964000	10984000	9714900	11224000	15920000	11172000	10979000	9194200	8391300	10416000	9271400	11665000	9381800	10616000	13621000	15847000	9618200	13404000	9595300	11883000	13256000	9911300	11321000	10990000	9506800
2-Pentadecanone	34944	136750	91552.3	30362.8	40250	130980	83650.7	27268.5	227.5	55916	113630	84373	136730	119040	85761	132060	112880	136750	117710	74720	56010	78205	59237	74248	80508	128020	82040	86067	34944	67782	59239	105030	123830	49871	125760	70995	120120	72729	46347	43728	118040	72932	130980	80837	62208	108830	113870	97854	60870
Methyl dihydrojasmonate	51827	187150	127571	38799.2	48100	169950	118730	37166.7	227.3	80117	153890	114230	174010	149470	125660	187150	174900	187060	152420	107290	86660	121580	96132	101260	104170	162900	148960	123840	51827	103970	73981	124130	176580	72227	162420	101080	159830	98858	55011	48100	154670	109970	169950	125350	93020	163600	169770	147540	92449
3-Hydroxy-4,5-dimethyl-2(5H)-furanone	961100	8909000	5.78834e+06	1.96215e+06	1457800	8229300	5.86433e+06	1.54864e+06	129.1	5580600	5948700	2894500	1468500	5631600	6662100	961100	4573500	5096500	4973100	4020400	8909000	6863800	8087300	5631800	7827500	5056800	7742000	5503900	7058900	7981200	7501200	6457800	5194100	7762200	5108700	1457800	4857000	6005500	7920000	6750800	4260400	7371700	4276300	7202100	8229300	5081800	5240500	5077100	7161700
cis-Citral	92890	179820	128563	22743.9	88236	209860	128898	33165.9	153.2	101630	136730	170850	133450	94836	125890	115100	118870	141840	179820	122880	124510	173460	123160	110810	134400	141620	145960	102490	143310	120700	112120	117500	112110	145690	92890	88236	117490	107180	107760	118530	125030	106400	96911	157490	206470	141370	172230	106710	115650
2-Heptanol	710740	6316000	1.62119e+06	1.05369e+06	870770	4075000	2.04156e+06	878191	117.1	832700	1495300	1124600	930370	780350	1158400	1731200	2353700	1339600	1569200	2149500	1414200	1289600	1523000	2232000	1095600	2022800	1044100	1460800	1753700	1850400	1230500	1286700	6316000	1455800	710740	1411200	1982000	3259100	923980	1497800	2047800	898480	2877900	978410	2273000	2243600	1864300	1589400	4075000
Methylisobutyrate	308130	937840	615018	188383	304440	937400	580133	199123	102.9	323180	448940	334400	937840	860860	552210	807620	871950	789180	516740	644210	728730	551350	503780	526240	543180	480150	352780	751770	648080	603480	507660	722280	744750	308130	930970	708160	707790	427860	807330	414910	937400	373700	849440	490420	376140	805290	430080	678180	512460
N-Nitrosodiethylamine	322590	986900	618405	186873	301090	923040	574528	184525	103.2	335660	436630	339760	986900	741570	548030	783460	922650	755450	532290	615260	818370	574390	539240	617920	529040	453600	322590	739030	632570	656190	523980	682560	751360	334750	905270	701800	679020	461070	784120	459060	907280	348850	785970	513400	387070	794300	402060	662050	548940
3,5-Dinitrosalicylic acid	27642	103440	64334	19703.1	24771	100460	62654.3	16037.6	229.1	42306	79396	86038	89488	73727	103440	82674	75336	94400	64032	60428	54220	44125	38730	55548	90022	57514	73969	51343	47032	39606	44114	64978	68497	27642	64078	66488	51507	43930	64788	56261	67102	100460	75333	67227	50459	62106	96055	71175	45813
DL-Norleucine	123870000	230730000	1.77816e+08	2.71591e+07	116700000	249830000	186835000	3.33297e+07	132	155490000	213320000	146250000	123870000	182980000	184190000	191500000	185470000	161210000	135140000	157160000	194820000	170220000	188140000	168360000	182200000	198510000	199860000	216850000	230730000	198600000	190230000	179420000	130790000	193250000	144650000	171310000	177530000	159670000	158670000	249300000	181230000	203290000	228060000	157750000	166360000	148080000	182720000	162650000	241380000
3-Methylthiophene	7121900	24511000	1.47972e+07	4.08776e+06	7288300	29238000	1.47296e+07	4.49262e+06	99.1	13100000	16244000	13891000	7121900	13551000	18414000	15181000	13645000	12085000	16570000	20865000	13082000	14487000	22505000	10640000	16136000	13499000	17170000	7513500	14784000	19394000	13692000	12883000	24511000	14157000	9607000	10176000	16589000	13743000	10143000	16157000	14455000	14770000	14004000	9849000	17186000	17572000	12735000	14839000	29238000
3-Chloropyridine	33694	449810	98737.5	91485.9	44533	769330	183278	181653	114.3	449810	68319	58904	62367	95254	62373	43092	150950	77885	54446	74444	33694	89790	90366	62161	215920	128460	52885	51830	291720	50268	53938	61373	48497	76718	61711	288510	769330	102140	76428	78325	74469	44533	121520	114180	80332	404020	59859	57623	280560
Barbituric acid	4694700	9414600	6.66138e+06	1.34296e+06	4367900	8851700	6.23077e+06	1.29855e+06	129	6181400	6491000	6385900	4705900	6147100	6354900	4694700	5372600	5128800	5149600	8228600	9414600	6790800	8839100	6112900	8149300	5471500	7652800	6260700	8273600	8196900	7600700	6748400	5422000	7966100	5455900	5733500	6111400	6339700	8851700	7264700	4521400	7629400	4367900	7216800	8399700	4818900	5624500	5038900	7096700
2,4-Dichlorophenoxyacetic acid	216650	336860	266717	30091.6	217050	337880	266952	29019	221.4	258990	259890	288780	336860	279750	298470	277240	313110	304920	288580	222900	216650	267000	232720	219410	228820	246530	283080	271190	278760	249330	253390	255420	293810	252300	256740	276780	302020	271830	244990	274540	245010	245560	315970	276170	272350	291000	264290	246080	241600
o-Xylene	33748	140250	73224.5	27218.6	32421	149190	74066	28771.8	106.9	53870	84142	81614	140250	69398	74840	93464	108160	92641	120490	46709	51724	54645	59820	42547	75554	104370	65913	88210	35070	33748	42909	97611	58324	49802	78013	58011	101760	61038	53307	149190	82259	43573	139160	64557	88552	85543	101070	52326	59028
methyl α-D-glucopyranoside	191050	849840	520279	149747	249300	1017200	594207	160996	195.4	457150	441860	504950	790580	574770	478660	849840	294000	720340	676720	369320	485540	482710	191050	495210	577480	531390	564660	582340	348100	440290	409260	495390	632270	427620	705750	730270	570580	667930	478970	606190	530690	525520	792690	591120	566180	534560	1017200	249300	848930
2,4,6-Trimethylphenol	4348.9	8654.1	5970.65	1036.1	3963.4	8118.6	5956.26	1021.96	137.2	8654.1	4348.9	5430.7	6401.5	6832.8	6521.7	5673.2	5116.5	6567.1	4762.4	7370.7	6141.3	5472.1	5003.1	6992.5	5126.6	5691.3	5769.1	5553.1	8321.1	6035.4	4961.4	6233.2	5313.9	5671	5272.1	6648.9	5711.3	5722.8	8118.6	6430.3	5018.7	7692	6922.2	4565.9	5548.2	5379.3	5617	5589.6	5366.4
Terpinolene	1761.2	4436.6	3281.65	753.935	2201.8	4702	3312.08	733.386	137.1	3076	2708.9	3958.3	4436.6	4280.5	2631.4	4254.7	4133.7	3685.4	2973.4	3587.7	3204.5	3543.6	2471.6	3663	2258.3	3175	3985.2	2154.5	3767	2634.9	2693.5	2889.6	2958.2	1761.2	4436.3	2661.9	3521.2	2257.2	4702	4050	3010.5	2758.6	4412.2	2273.5	3282	3411.8	3226.3	4309.6	3357.8
alpha-Terpinene	66927	164670	95677.2	20313.5	71740	145090	102507	14820.9	137.2	113440	95838	100030	80012	102030	77991	66927	81441	75658	75099	108460	129140	85224	101480	106300	97861	85002	108240	106370	164670	97315	95061	84491	87165	70725	91638	116150	102510	87201	119550	145090	71740	109500	102970	105260	119710	103630	102550	95205	100270
MethylLinolenate	1080400	3941500	1849250	598032	1025300	4152300	1.86636e+06	703222	293.2	2442100	2149400	1937500	1470900	1866300	1415000	1080400	1382500	1358300	1383900	2473400	2678900	1471200	1539400	2168200	1663600	1348900	1712700	1728700	3941500	2309300	1971000	2002900	1244700	1892600	1447200	1935700	1982000	1582000	3530100	4152300	1292600	1982200	1025300	1629100	2989500	1492900	1373500	1752100	1638500
ChloralHydrate	49086000	115760000	8.6412e+07	1.68603e+07	64963000	121800000	8.64532e+07	1.3434e+07	164.9	82196000	94059000	83013000	71099000	84847000	113890000	67701000	69870000	66077000	79841000	87337000	97809000	99436000	114850000	80226000	91685000	75210000	92834000	49086000	93644000	115760000	85592000	69224000	109120000	101740000	70567000	71533000	100260000	82011000	82932000	88841000	95824000	84633000	78924000	86860000	98850000	79445000	89812000	85038000	117010000
DL-Leucine	127860000	242780000	1.85391e+08	2.78204e+07	147040000	258070000	1.95378e+08	3.1948e+07	132.1	175680000	209530000	146210000	134010000	192490000	205110000	202040000	198610000	167580000	140950000	162040000	196480000	183570000	203110000	180540000	188340000	205580000	205070000	205310000	242780000	208200000	202860000	187810000	127860000	200840000	147560000	181460000	187880000	165810000	165360000	258070000	182500000	218850000	230340000	164680000	172170000	147040000	189760000	177060000	250900000
6-Phenyl-2-thiouracil	6872.3	23359	8027.27	7279.16	6051.6	26455	6361.46	7074.13	205	8713.8	19266	7335.6	23359	15106	9109.3	9	6872.3	9	9	9	11583	11448	9	9	9263.7	8147.1	19184	8153.9	15096	19275	9	6940.8	9	9	9774.5	9	16437	9	15144	12704	12832	9	7882.4	9	9	8402	9	9092.6	9
N-(2-Methylbenzoyl)glycine	6591.5	17444	2247.02	4523.96	9123.8	12103	1706.95	4087.01	194.1	9	9	9	9	9	9	9	9295.6	9	9	9	9	7295.2	9	9	9253.3	6591.5	9	9	9	17444	9	9	9	9	8362.8	9	9	9	9	9123.8	11734	9	9	9	9	9	9	9	9
2-Methyl-5-nitroimidazole-1-ethanol	17677	33149	23464.7	4275.25	13672	39137	26213.3	5981.53	172.1	32632	18959	18211	19736	33149	26341	23328	26662	22941	24099	24430	20411	20165	20767	21779	26515	21286	22076	20016	27341	28151	20066	17677	22002	30418	20923	21397	19475	19117	26624	39137	30966	33157	30528	21030	31498	22088	13672	26904	23986
Glycyrrhetinic acid	117870	793290	300860	166473	99559	381220	238526	74833.6	471.3	793290	318510	228910	126690	353600	273890	184480	117870	220610	177450	206700	214620	281180	332130	333250	379980	207450	493660	218150	763930	364830	386450	262100	151560	229550	201530	329480	321390	157530	243410	276800	259600	301980	181980	279200	370430	140350	139110	142340	246190
9-Fluorenone	24554	52706	37771.7	7708.91	9680.5	53041	31899.3	8449.81	181.1	29668	35491	25868	31023	31135	48767	38656	52706	48321	32767	38405	32601	44797	35691	46634	39387	49509	39170	38220	37878	28132	39470	24554	28920	39558	44737	29201	39982	27982	29891	33454	36794	40356	32707	33148	23734	30213	38002	42401	28756
Caprolactone	46191	116850	73887.7	20153	23069	118260	54209.8	23387.2	115.1	62477	110110	46191	57648	80834	70988	90900	49008	76078	64977	107350	71486	116850	64813	84503	81121	55230	84308	54151	50568	90075	102470	49971	59708	61439	77826	48756	118260	27199	50438	37768	49052	60062	38204	44103	51342	59057	74307	98016	57654
3-(Methylthio)-1-propanol	41179	194230	84004.4	33891.7	33906	174530	81244.5	32371.1	107	51602	129370	89878	194230	83087	46499	102000	105090	85935	112880	78551	71197	55489	58469	54741	58051	121420	73640	91341	55455	81345	48585	102560	72000	41179	119520	58431	125580	59475	51762	174530	113670	48344	148930	70716	89025	99693	79360	78406	71100
Aspirin	6060900	22005000	1.364e+07	3.9995e+06	5616800	27250000	1.3287e+07	4.166e+06	181	13744000	15686000	13056000	6060900	12374000	17120000	12626000	10742000	9749500	13542000	19008000	13233000	14285000	22005000	9910100	15654000	11705000	16661000	6660300	16300000	18175000	12923000	11379000	20531000	14169000	7341300	9921700	14235000	12398000	10305000	15060000	12072000	14976000	11878000	10288000	15650000	16886000	11097000	12851000	27250000
2-Aminoethyldiphenylborinate	10887	72209	44510.7	17230.8	18366	62761	41336.4	13040.7	226.3	19426	50381	35854	69301	58612	51638	68757	54590	72209	61202	33697	28417	48275	34294	29509	39492	64247	42637	45446	10887	29963	20769	36042	65158	26827	59649	30195	57318	35598	22079	18366	62761	33218	58410	40382	30416	58741	49214	57834	38436
Ethyl butyrate	228340	691610	402328	118567	173780	851180	419163	162725	116.6	532990	292410	424480	232960	356770	335550	228340	356560	593240	538080	527600	340450	512260	471930	265530	508410	332710	355710	303360	335190	402490	512610	297610	691610	371180	340510	692890	550510	381720	334760	272470	254920	388740	433980	851180	369950	522950	639760	361190	390580
1-Heptanol	495270	5241400	1.34252e+06	921399	325380	3020000	1.26153e+06	649161	116.9	909430	1166100	1446900	495270	946820	1433900	1047200	884950	585500	1497500	1661400	876710	984970	2478400	747260	1403700	1304600	1065600	899730	981530	2043400	1889200	800050	5241400	1424600	689280	653720	2006700	748800	764820	1195200	814140	2058700	1340200	698930	1423900	1288800	2498000	782430	1711600
2-Undecanone	62725	319670	140111	54827	48398	334040	143619	71787.3	171.1	198870	226820	183670	148040	319670	104590	116800	197680	163310	100950	174710	79217	97031	138040	128140	143640	99471	107340	174580	62725	104640	129140	136650	95934	94649	116580	243860	252980	191480	135090	266450	70791	120690	334040	149810	69829	208230	80436	108470	178030
1-DECANOL	1775800	5467000	3.0819e+06	759521	1482300	4533000	2942100	746886	159.3	2828000	3403700	2583800	2036400	3108800	3814500	3602600	3109000	2889700	3911800	3081900	3212500	2869000	3904100	1775800	3321500	3550200	3242200	1979000	3004900	3426300	2546700	2422900	5467000	2869300	2167900	2200100	3228100	2699000	1959800	3510600	2645700	2622300	3466000	2048000	2519300	3950900	2688700	3176100	4533000
10-UNDECENOIC ACID	1485000	3319200	2.26201e+06	387124	1603200	2855100	2.17558e+06	331731	185	2166800	2561300	2190300	2181400	2336300	2659800	2172200	2267300	2220000	2863400	1810200	1909700	2213500	2601900	1860500	2167600	2329500	2267600	1485000	2015100	2601800	1843700	1736400	3319200	2482500	2549300	1710700	2313000	2055500	1603200	2205100	2855100	2167700	2566000	2215100	2086700	2424300	2334400	2329900	2317000
Undecanal	57602	241090	105455	39522	54666	227510	112884	48266	171.1	128050	176780	134600	112950	241090	78575	95796	149520	118320	87735	125310	57602	87066	105920	94007	91432	92842	70817	113440	57933	87200	117580	89873	79373	58197	89817	171350	203770	150940	91506	213410	76270	101260	227510	120190	83132	172870	64525	93951	105600
2-Pentyl-3-phenyl-2-propenal	73275	111130	89268.8	8663.48	75735	109500	89136.4	8370.25	203.4	78147	94101	88908	98723	90097	85044	99051	95562	94649	93861	77142	73275	93990	83527	79811	100290	83776	92147	90632	88597	94057	80535	86765	111130	77333	89838	75735	101140	81812	94019	90362	95440	81184	99564	94084	99728	85341	87883	92759	94756
4-aminophenol	10796	41188	23032.9	8201.97	4166.6	42088	19913.5	10268.9	110.2	10796	16746	17811	20229	10936	24932	17312	24013	22872	25764	17572	20743	41188	29347	37892	34344	28222	16896	35013	22514	19716	32880	22181	13590	12707	22640	30218	13641	19989	42088	10791	18803	4166.6	41289	16970	8410	9977.4	23624	13353	13787
PYRROLIDINE	506120	934460	692782	121050	497700	898340	685151	122738	72.3	506120	788470	557570	609150	663370	770540	911680	688100	546770	656900	555380	727830	694770	704550	550690	668900	926860	778020	934460	809430	719870	783610	663460	591390	665410	539030	545770	797130	598470	521930	637850	726320	898340	738880	667940	674320	565620	809440	562170	664270
Pyrene	45462	112630	82748.7	13039	62274	107410	80374.5	10875.6	203.3	45462	85776	82583	95568	81937	78071	112630	94717	88035	79181	71726	67521	82012	71330	72274	68557	95869	97596	87684	74913	86609	89002	89282	92339	72855	87937	75145	83142	76770	84894	83404	98809	62274	84913	81200	86914	66896	67775	73384	85275
(-)-Menthone	8022800	18092000	1.32399e+07	2.88319e+06	9409200	17843000	1.3925e+07	2.23396e+06	155.1	11069000	13726000	17404000	10999000	13233000	9662800	10398000	9719300	13498000	10789000	16869000	9508800	16604000	16228000	12563000	14726000	8022800	11398000	13870000	9791300	15632000	16789000	14118000	15467000	18092000	14060000	13185000	15750000	13792000	14635000	10713000	12612000	9409200	14080000	11081000	15948000	17843000	15432000	16645000	12733000
MESITYL OXIDE	6301300	19398000	1.25967e+07	3.43994e+06	6703400	24858000	1.26022e+07	3.81822e+06	99	11231000	14505000	11519000	6301300	11535000	15983000	13492000	10823000	10682000	13159000	18214000	10527000	13381000	18590000	8234800	13688000	11203000	15752000	6906600	13772000	16210000	12492000	10660000	19398000	11869000	7385700	9654600	13716000	11756000	8500400	14166000	12077000	13327000	11242000	9180700	15975000	15259000	9998600	11720000	24858000
DL-2-Aminobutyric acid	11245000	24190000	1.63417e+07	3.13752e+06	12966000	37222000	2.11076e+07	4.82529e+06	104	18130000	16921000	14504000	11245000	17164000	13502000	15278000	14011000	18797000	16471000	21224000	24190000	12828000	14085000	14004000	21278000	18103000	13726000	13124000	16967000	18257000	13615000	15721000	16079000	21183000	14477000	15168000	21794000	12966000	16460000	22987000	21419000	25557000	16375000	26017000	21472000	21728000	29961000	20582000	18708000
Monopalmitin	225340	809370	555007	140167	116020	800430	474778	179801	331.2	484080	801310	479670	615160	515120	610860	653610	706580	809370	631560	534680	308680	534830	492730	408070	504820	717780	553970	627920	225340	433560	382140	535020	665800	506300	691220	464910	800430	346880	230040	116020	720160	301790	601420	559590	223120	633140	652120	538090	414510
2-(Methylthio)benzothiazole	23437	40589	26096.5	10245.1	21783	37572	28366	7079.28	182.2	31032	32031	25139	31436	34610	23437	9	9	9	31181	26138	31069	25920	27023	29075	31994	40589	27230	25987	32120	31311	27607	24853	28241	29425	31033	34149	31094	31426	37572	29047	27483	23334	9	28106	26047	22187	32895	26763	35977
5-METHYLFURFURAL	91047	231570	167246	45003.9	97655	244820	175396	44197.8	111.1	104640	231570	128360	176210	228000	176070	161870	98396	158590	104460	194740	171500	187270	229140	199950	91047	94749	106660	179890	209960	178150	155550	218530	217070	183060	162960	200220	200490	175690	236270	239380	213190	97655	191400	107810	169330	175050	207340	182460	178570
PROPYL HEXANOATE	480060	1567200	886682	234648	412610	1388400	862080	257478	159.3	706070	911510	841610	480060	793550	994510	1023200	961090	911650	1211200	971380	658470	763670	973930	585690	774040	1042300	1158000	504190	1012700	1096200	883900	760310	1567200	805630	661680	627840	987420	717500	567430	881130	820070	834290	1057900	551420	810900	1301500	834460	878150	1388400
1-PENTADECANOL	27507	87838	53517.4	15982.7	26390	100810	51421.3	17301.7	229.1	48899	77382	67202	64310	52777	87838	60962	53898	77677	49509	56035	38956	57466	41234	45239	82952	56893	62537	45611	27507	31463	28216	45711	47581	39699	43898	63842	42224	37413	52362	30599	57814	100810	66921	49269	34252	71162	78120	70074	34303
6-Methylnicotinamide	307230	2155600	728997	447224	523000	26596000	2.92825e+06	5.06587e+06	137.1	446740	444180	395410	384660	357910	425180	1010900	1256100	1346500	354410	436420	1387100	788690	2155600	354630	746200	377520	734760	850550	307230	948020	554890	1147900	910750	458070	373600	1866800	3876100	678350	757110	1340300	2833800	1478400	577110	1208500	1025900	1135500	5082700	4846000	4536400
Vitamin E acetate	1773900	6698300	2.94989e+06	1.12188e+06	1696200	6178700	3.10168e+06	1.29631e+06	473.4	2927600	2076600	2596700	2022100	2327500	2647900	1932900	1845800	2026000	1911500	3842100	4597600	3199600	3843800	3268300	3337100	1773900	3014800	2307600	6698300	4238400	4015500	2699000	2054300	3392400	2099800	2898800	2289200	3053100	5209100	6178700	2033200	3557000	1696200	2803900	5692400	2278100	2116700	2211100	2888000
1-Aminopropan-2-ol	500860	2289900	1.13234e+06	516545	446410	1942200	1.00881e+06	464286	76.1	649280	796290	631250	1657000	2053400	1960300	1144700	792000	1422800	549260	1640200	844040	1000500	663410	1480700	1161400	558290	926030	1057900	1268900	710910	1593300	552980	1535300	500860	2289900	1024100	1533600	1026400	1603400	890120	1942200	857150	730390	1167600	446410	1205800	707020	788030	543830
DIISOBUTYL PHTHALATE	333100	1109400	819343	176880	592340	1560200	952601	223658	279.2	829440	972920	963790	1109400	876620	703710	857220	742140	1012000	1083300	505640	333100	903010	1001200	780640	643740	812060	737850	746970	788690	853750	911650	584200	999310	750270	800300	1129000	1230900	736710	766150	997450	889940	592340	1018300	1080800	1240800	926320	697350	757730	763140
Dibutyl phthalate	326260	885560	520274	132364	339710	1033300	620980	157798	279.3	501630	756950	602140	885560	367180	468170	585100	428240	632300	660390	409360	326260	339530	498670	588000	551500	432470	554380	508170	433040	392480	394800	512890	696630	525430	475860	721700	875550	527920	464790	427860	700920	432990	696670	649750	653700	759140	544740	437280	728970
Pulegone	120870	194300	161715	20199.7	134250	215570	162514	23271.8	153.1	169770	160790	156740	137720	172100	154580	135810	147420	190160	120870	177010	186000	186640	163570	142930	170200	149050	140360	192020	172010	160100	185720	194300	138690	144350	155680	142180	170090	150080	215570	178940	142040	163090	195560	181360	135750	197200	134250	147530	150680
Naphthalene	4941700	7684000	5.92962e+06	724993	4560500	7577900	5.85152e+06	802994	128.8	5437900	6260500	5723400	7684000	6543500	4943600	6343600	6167300	6047900	6563900	6162100	6935300	5038400	5209000	5041600	5349800	6209000	4941700	6154800	6891200	5735500	5045100	6481700	6060300	4974000	6224900	5362000	6245800	4681300	7554700	6592300	7577900	5875400	6124200	5027300	6710100	5915900	5666900	5550600	5065300
1,3-Di-o-tolylguanidine	9917.1	103980	48714.7	24103.5	10284	117680	53981.2	30327.4	240.2	53257	9917.1	75941	36358	53751	39705	21377	53167	21663	62200	39480	37090	31865	79363	39236	54864	103980	53032	30749	44855	25217	25858	26857	86521	93899	66381	53190	10284	85908	60754	67665	36525	34892	56596	30834	106450	24843	30280	25260	75262
ETHYL ISOBUTYRATE	882660	4772400	1.43927e+06	779413	655390	2231300	1.37227e+06	461662	117	999880	2208800	1130700	1072100	1059300	1201700	1024500	1366300	1015400	1575700	1453900	953730	1829200	4772400	977380	882660	1844800	1783300	1117600	1718600	1110000	942070	989570	2064100	1234500	1092900	1234700	1577700	1334500	1607300	1071900	830750	1811100	772880	878530	1187000	1707200	1115900	2104100	1710100
FURFURYL ALCOHOL	920730	2983700	1.84177e+06	507970	835520	3624900	1.81538e+06	545615	99	1633400	2084900	1794300	920730	1754500	2423800	1878900	1495600	1451200	2026600	2508400	1609000	1864400	2720100	1174600	1915800	1664100	2179500	971950	1878100	2461400	1765600	1636900	2983700	1935500	1153100	1329900	1958100	1566300	1215900	2098900	1681300	1939700	1728300	1203900	2212000	2084900	1503800	1729300	3624900
1-Phenylethanol	45984000	100040000	7.46645e+07	1.34881e+07	56880000	104360000	7.4795e+07	1.15296e+07	124	71780000	86971000	68028000	62786000	76367000	93780000	61515000	61874000	57847000	70896000	72571000	79689000	81771000	93332000	67240000	77146000	69627000	79765000	45984000	79267000	100040000	72518000	57823000	99043000	88656000	64960000	64290000	85251000	64050000	68898000	76994000	83313000	73787000	72360000	71892000	84570000	70153000	78719000	73582000	101730000
D-(-)-3-phosphoglyceric acid dissodium salt	407740000	459610000	4.23992e+08	1.06609e+07	406670000	451010000	4.24452e+08	1.28011e+07	187	423380000	431220000	422470000	412820000	419390000	419560000	419740000	415520000	420290000	413850000	431000000	443930000	420420000	420060000	430150000	429280000	407740000	422900000	426560000	459610000	420320000	432450000	431240000	414010000	421290000	414580000	437460000	428380000	433690000	449110000	451010000	410040000	425940000	416300000	423130000	445890000	413150000	406670000	426150000	414850000
Nα-Acetyl-L-glutamine	163840	428350	324075	74048.1	207670	600140	349944	104623	189.1	214800	197310	246260	351970	386520	355750	424570	292010	373820	357950	392130	373760	199970	308330	371170	360040	301030	428350	325300	423020	378720	163840	267450	326830	336580	268460	207670	401950	314240	259460	250520	474750	486010	303310	484900	217670	409680	250840	361060	459740
Betaine hydrochloride	23566000	69235000	4.13937e+07	1.02776e+07	25327000	80854000	4.16723e+07	1.20844e+07	118.1	26048000	29261000	30034000	69235000	41350000	41866000	41615000	37786000	56108000	30264000	40024000	34343000	52279000	41955000	54555000	42444000	30439000	33633000	43022000	47061000	43319000	47909000	45659000	43833000	23566000	48629000	43694000	46949000	47227000	80854000	27110000	44298000	32201000	34361000	47637000	25327000	43097000	28339000	47202000	44274000
D-Lysine monohydrochloride	14707000	44892000	32359500	8.21778e+06	11364000	45515000	3.1366e+07	1.01341e+07	147.2	20881000	14707000	19412000	36948000	34934000	30075000	33347000	32653000	44002000	29672000	32712000	27004000	32813000	36491000	42057000	37693000	22197000	25634000	38736000	37682000	34960000	41323000	36828000	36583000	17111000	44892000	27825000	39266000	31571000	38393000	14033000	38952000	19223000	38387000	38843000	11364000	40291000	15870000	36280000	34178000
D-Histidine monohydrochloride	292420	802810	498955	124218	285400	749620	486681	121096	157	641360	302850	292420	388460	573680	391190	361130	490590	480120	712840	530200	524640	445110	453200	508980	466620	374530	479020	594920	802810	612970	353120	474020	492530	656120	569400	421300	578550	299720	447420	322150	502880	515990	476130	749620	476090	522620	378640	590310	449300
Choline chloride	27651000	62973000	4.31849e+07	9.04215e+06	36974000	104290000	5.91525e+07	1.44185e+07	104.1	46099000	53063000	45717000	27651000	44741000	36683000	37961000	39542000	46800000	39944000	52803000	61466000	31957000	38095000	34590000	49667000	56971000	34928000	34436000	45450000	48220000	35487000	40211000	41936000	62973000	35417000	38990000	56910000	36974000	49705000	74425000	62031000	67892000	44781000	67318000	66876000	58188000	89093000	50625000	45999000
[truncated: 19 more columns]
